# Supplementary material for: Integrating high-throughput phenomics and GWAS unravels the HaCBF4-HaHAK11 module to regulate salt stress tolerance in sunflower (Helianthus annuus L.)
Source: Hortic Res. 2026 Mar 4;13(7):uhag081. doi: 10.1093/hr/uhag081 (PMC13267642; doi:10.1093/hr/uhag081)
Supplement: Web_Material_uhag081 [file web_material_uhag081.zip]

Archive with 2 entries (2 files):
- Supplementary Figure S1-S5-R2-clean.docx
- Supplementary Table S1-S10-R2.xlsx
