# Supplementary material for: Integrating high-throughput phenomics and GWAS unravels the HaCBF4-HaHAK11 module to regulate salt stress tolerance in sunflower (Helianthus annuus L.)
Source: Hortic Res. 2026 Mar 4;13(7):uhag081. doi: 10.1093/hr/uhag081 (PMC13267642; doi:10.1093/hr/uhag081)
Supplement: Web_Material_uhag081 [file web_material_uhag081.zip › Supplementary Table S1-S10-R2.xlsx]

## Sheet: S1
Table S1. The information on 342 sunflower varieties.
Number	Germplasms	Grades
1	152002	SS
2	152005	MST
3	152008	MST
4	152010	MST
5	152011	SS
6	152013	MST
7	152014	MST
8	152015	MST
9	152016	MST
10	152018	SS
11	152019	SS
12	152020	SS
13	152021	SS
14	152022	SS
15	152023	SS
16	152024	SS
17	152029	ST
18	152030	MST
19	152031	MST
20	152034	MST
21	152035	MST
22	152038	MST
23	152044	SS
24	152046	MST
25	152050	SS
26	152054	SS
27	152055	SS
28	152056	SS
29	152058	SS
30	152059	SS
31	152061	SS
32	152062	MST
33	152067	ST
34	152068	SS
35	152069	SS
36	152076	MST
37	152078	SS
38	152084	MST
39	152087	MST
40	152088	SS
41	152089	SS
42	152094	SS
43	152096	SS
44	152097	SS
45	152103	MST
46	152104	SS
47	152106	MST
48	152108	MST
49	152109	MST
50	152113	MST
51	152114	MST
52	152118	ST
53	152119	MST
54	152120	MST
55	152123	MST
56	152124	SS
57	152125	MST
58	152126	SS
59	152128	MST
60	152131	MST
61	152132	MST
62	152133	SS
63	152136	MST
64	152138	MST
65	152139	MST
66	152142	MST
67	152146	MST
68	152150	MST
69	152151	MST
70	152153	MST
71	152154	MST
72	152155	MST
73	152157	MST
74	152158	MST
75	152159	MST
76	152160	MST
77	152161	ST
78	152162	MST
79	152163	MST
80	152164	MST
81	152165	SS
82	152167	MST
83	152169	MST
84	152170	SS
85	152171	SS
86	152176	MST
87	152178	MST
88	152180	MST
89	152181	MST
90	152183	MST
91	152185	MST
92	152186	MST
93	152188	SS
94	152189	MST
95	152195	MST
96	152196	MST
97	152197	MST
98	152198	MST
99	152199	MST
100	152200	MST
101	152203	MST
102	152204	MST
103	152206	ST
104	152207	MST
105	152209	MST
106	152210	MST
107	152211	MST
108	152212	MST
109	152213	MST
110	152214	MST
111	152215	MST
112	152216	SS
113	152217	MST
114	152218	MST
115	152219	MST
116	152220	MST
117	152223	MST
118	152224	MST
119	152225	MST
120	152226	ST
121	152229	MST
122	152230	MST
123	152232	MST
124	152233	MST
125	152234	MST
126	152235	ST
127	152236	MST
128	152240	MST
129	152246	MST
130	152247	MST
131	152249	MST
132	152250	SS
133	152252	MST
134	152253	ST
135	152254	MST
136	152257	SS
137	152258	MST
138	152259	ST
139	152260	ST
140	152261	MST
141	152263	ST
142	152265	MST
143	152267	SS
144	152268	MST
145	152269	MST
146	152270	MST
147	152271	ST
148	152272	MST
149	152273	MST
150	152274	MST
151	152275	MST
152	152276	MST
153	152277	MST
154	152281	MST
155	152282	SS
156	152285	ST
157	152286	MST
158	152288	SS
159	152290	ST
160	152291	MST
161	152292	MST
162	152294	SS
163	152296	MST
164	152299	MST
165	152304	ST
166	152305	MST
167	152307	MST
168	152314	ST
169	152316	MST
170	152317	MST
171	152318	SS
172	152323	MST
173	152328	MST
174	152333	ST
175	152335	MST
176	152336	MST
177	152337	ST
178	152342	MST
179	152344	ST
180	152346	ST
181	152348	MST
182	152350	ST
183	152358	MST
184	152362	MST
185	152366	SS
186	152367	SS
187	152371	MST
188	152373	MST
189	152374	ST
190	152376	SS
191	152377	MST
192	152378	MST
193	152379	SS
194	152380	SS
195	152383	MST
196	152384	SS
197	152385	SS
198	152388	SS
199	152389	SS
200	152390	MST
201	152393	MST
202	152394	MST
203	152396	MST
204	152399	MST
205	152402	ST
206	152403	MST
207	152405	MST
208	152406	MST
209	152407	MST
210	152408	MST
211	152409	SS
212	152413	MST
213	152414	MST
214	152416	MST
215	152420	MST
216	152424	ST
217	152428	MST
218	152430	SS
219	152432	ST
220	152434	MST
221	152437	MST
222	152440	MST
223	152441	MST
224	152443	SS
225	152444	MST
226	152447	SS
227	152448	MST
228	152450	MST
229	152451	MST
230	152452	ST
231	152453	MST
232	152454	MST
233	152456	MST
234	152457	MST
235	152458	MST
236	152459	SS
237	152463	MST
238	152464	MST
239	152466	MST
240	152467	MST
241	152469	MST
242	152470	SS
243	152471	MST
244	152476	ST
245	152477	MST
246	152478	ST
247	152479	SS
248	152484	MST
249	152485	MST
250	152487	MST
251	152489	MST
252	152490	MST
253	152498	MST
254	152500	MST
255	152501	SS
256	152502	MST
257	152503	ST
258	152504	ST
259	152505	ST
260	152507	SS
261	152508	MST
262	152509	ST
263	152510	MST
264	152511	MST
265	152513	MST
266	152514	SS
267	152517	ST
268	152519	SS
269	152522	MST
270	152523	ST
271	152524	ST
272	152526	MST
273	152527	MST
274	152529	SS
275	152530	MST
276	152531	ST
277	152532	ST
278	152534	SS
279	152535	MST
280	152538	MST
281	152539	MST
282	152541	MST
283	152542	SS
284	152543	ST
285	152546	MST
286	152548	MST
287	152550	ST
288	152551	MST
289	152552	ST
290	152553	ST
291	152554	MST
292	152556	MST
293	152559	MST
294	152560	MST
295	152563	MST
296	152564	ST
297	152568	MST
298	152571	MST
299	152574	MST
300	152575	MST
301	152576	MST
302	156002	ST
303	156004	ST
304	156008	ST
305	156014	MST
306	156016	ST
307	156024	MST
308	156034	ST
309	156036	MST
310	156038	MST
311	156040	MST
312	156042	MST
313	156044	MST
314	156050	ST
315	156052	MST
316	156054	MST
317	156060	MST
318	156062	MST
319	156066	MST
320	156068	MST
321	156078	ST
322	156080	ST
323	156096	SS
324	156102	MST
325	156104	SS
326	156106	MST
327	156108	SS
328	156120	MST
329	156124	MST
330	156126	MST
331	156128	MST
332	156130	SS
333	156132	SS
334	156138	MST
335	156140	MST
336	156142	SS
337	156144	SS
338	156146	SS
339	156200	MST
340	156204	ST
341	156208	MST
342	156220	SS
Note: ST, MST, and SS represent salt tolerance, moderate salt tolerance, and salt sensitivity.

## Sheet: S2
Table S2. Detailed description of traits.
No	Trait_abbreviation	Description
1	DvsF_C	Ratio of dry weight to fresh weight under normal condition
2	DvsF_T	Ratio of dry weight to fresh weight under salt stress condition
3	DW_C	Dry weight under normal condition
4	DWR	Ratio of dry weight (treat / normal)
5	DW_T (DW)	Dry weight of the seedlings under salt stress
6	FW_C	Fresh weight under normal condition
7	FWR	Ratio of fresh weight (treat / normal)
8	FW_T (FW)	Fresh weight of the seedlings under salt stress
9	GE	Germination energy (GE) = G1/N * 100%, G1 are the total numbers of seed germinated on the 1th days after sowing, N is the total number of seeds
10	GI	Germination index (GI) = ΣGt/T, Gt is the total number of germinated seeds on the 7th day, T is the number of days after sowing
11	GR	Germination rate (GR) = G7/N * 100%, G7 are the total numbers of seed germinated on the 7th days after sowing, N is the total number of seeds
12	GVI	Germination vigor index (GVI) = ΣGt/T * AFW, Gt is the total number of germinated seeds on the 7th day, T is the number of days after sowing, AFW is the average FW of seedlings
13	RL	Root length of the seedlings
14	WC_C	Water content under normal condition
15	WCR	Ratio of water content (treat/normal)
16	WC_T (WC)	Water content (WC) = (FW - DW)/FW * 100%
17	STIFW	Salt tolerance coefficients (STI) of fresh weight under salt stress (FW_T). Xi = (X -Xmin) / (Xmax - Xmin), Xi represents the membership function value of the i trait in a germplasm, X is the STI value of the i trait in the germplasm, Xmax and Xmin are the maximum and minimum values of the STI of the i trait observed in all germplasms, respectively.
18	STIGE	STI of Germination energy (GE)
19	STIGI	STI of Germination index (GI)
20	STIGR	STI of Germination rate (GR)
21	STIGVI	STI of Germination vigor index (GVI)
22	STIRL	STI of root length (RL)
23	STIWC	STI of water content under salt stress (WC_T)
24	MFV_FW	Membership function values (MFV) of fressh weight under salt stress (FW_T). Xi = (X -Xmin) / (Xmax - Xmin), Xi represents the membership function value of the i trait in a germplasm, X is the STI value of the i trait in the germplasm, Xmax and Xmin are the maximum and minimum values of the STI of the i trait observed in all germplasms, respectively.
25	MFV_GE	MFV of Germination energy (GE)
26	MFV_GI	MFV of Germination index (GI)
27	MFV_GR	MFV of Germination rate (GR)
28	MFV_GVI	MFV of Germination vigor index (GVI)
29	MFV_RL	MFV of root length (RL)
30	MFV_WC	MFV of water content under salt stress (WC_T)
31	Mean_MFV	Mean MFV of 7 traits

## Sheet:  S3
Table S3. SNPs/Indels are significantly associated with traits.
Trait	Chr	Position	Ref	Alt	MAF	p-value	Annotation	Variation type
DvsF_C	3	10472250	C	T	0.028	3.10368e-09	ANN=C|intergenic_region|MODIFIER|HanSK03G01830-HanSK03G01840|HanSK03G01830-HanSK03G01840|intergenic_region|HanSK03G01830-HanSK03G01840|||n.10472250T>C||||||	SNP
DvsF_C	3	94400997	C	T	0.036	1.04141e-08	ANN=C|intergenic_region|MODIFIER|HanSK03G12520-HanSK03G12530|HanSK03G12520-HanSK03G12530|intergenic_region|HanSK03G12520-HanSK03G12530|||n.94400997T>C||||||	SNP
DvsF_C	5	110485875	A	G	0.499	4.89834e-09	ANN=A|intergenic_region|MODIFIER|HanSK05G17240-HanSK05G17250|HanSK05G17240-HanSK05G17250|intergenic_region|HanSK05G17240-HanSK05G17250|||n.110485875G>A||||||	SNP
DvsF_C	9	22305106	A	G	0.05	2.55771e-08	ANN=A|intergenic_region|MODIFIER|HanSK09G04380-HanSK09G04390|HanSK09G04380-HanSK09G04390|intergenic_region|HanSK09G04380-HanSK09G04390|||n.22305106G>A||||||	SNP
DvsF_C	11	86539378	T	C	0.092	6.68821e-08	ANN=T|intergenic_region|MODIFIER|HanSK11G18290-HanSK11G18300|HanSK11G18290-HanSK11G18300|intergenic_region|HanSK11G18290-HanSK11G18300|||n.86539378C>T||||||	SNP
DvsF_C	11	86633341	A	G	0.08	1.9414e-08	ANN=A|intergenic_region|MODIFIER|HanSK11G18290-HanSK11G18300|HanSK11G18290-HanSK11G18300|intergenic_region|HanSK11G18290-HanSK11G18300|||n.86633341G>A||||||	SNP
DvsF_T	3	13382946	T	C	0.019	3.24926e-08	ANN=T|upstream_gene_variant|MODIFIER|HanSK03G02620|HanSK03G02620|transcript|HanSK03G02620.mRNA1|protein_coding||c.-3717C>T|||||3717|,T|intergenic_region|MODIFIER|HanSK03G02610-HanSK03G02620|HanSK03G02610-HanSK03G02620|intergenic_region|HanSK03G02610-HanSK03G02620|||n.13382946C>T||||||	SNP
DvsF_T	3	13392449	A	T	0.019	3.24926e-08	ANN=A|downstream_gene_variant|MODIFIER|HanSK03G02620|HanSK03G02620|transcript|HanSK03G02620.mRNA1|protein_coding||c.*4846T>A|||||4846|,A|intergenic_region|MODIFIER|HanSK03G02620-HanSK03G02630|HanSK03G02620-HanSK03G02630|intergenic_region|HanSK03G02620-HanSK03G02630|||n.13392449T>A||||||	SNP
DvsF_T	3	15549160	C	A	0.02	9.72987e-09	ANN=C|intergenic_region|MODIFIER|HanSK03G02740-HanSK03G02750|HanSK03G02740-HanSK03G02750|intergenic_region|HanSK03G02740-HanSK03G02750|||n.15549160A>C||||||	SNP
DvsF_T	3	15714574	A	G	0.027	1.04463e-11	ANN=A|upstream_gene_variant|MODIFIER|HanSK03G02770|HanSK03G02770|transcript|HanSK03G02770.mRNA1|protein_coding||c.-3105C>T|||||3105|,A|intergenic_region|MODIFIER|HanSK03G02770-HanSK03G02780|HanSK03G02770-HanSK03G02780|intergenic_region|HanSK03G02770-HanSK03G02780|||n.15714574G>A||||||	SNP
DvsF_T	11	47587391	C	T	0.117	3.24341e-08	ANN=C|intergenic_region|MODIFIER|HanSK11G11830-HanSK11G11840|HanSK11G11830-HanSK11G11840|intergenic_region|HanSK11G11830-HanSK11G11840|||n.47587391T>C||||||	SNP
DvsF_T	11	47617253	C	G	0.117	3.24341e-08	ANN=G|downstream_gene_variant|MODIFIER|HanSK11G11850|HanSK11G11850|transcript|HanSK11G11850.mRNA1|protein_coding||c.*2333C>G|||||2333|,G|intron_variant|MODIFIER|HanSK11G11860|HanSK11G11860|transcript|HanSK11G11860.mRNA1|protein_coding|1/3|c.148-935G>C||||||	SNP
DvsF_T	17	159754911	T	C	0.131	7.77372e-09	ANN=C|upstream_gene_variant|MODIFIER|HanSK17G36740|HanSK17G36740|transcript|HanSK17G36740.mRNA1|protein_coding||c.-3990T>C|||||3990|,C|intergenic_region|MODIFIER|HanSK17G36730-HanSK17G36740|HanSK17G36730-HanSK17G36740|intergenic_region|HanSK17G36730-HanSK17G36740|||n.159754911T>C||||||	SNP
DvsF_T	17	159811796	G	C	0.131	9.06546e-09	ANN=C|upstream_gene_variant|MODIFIER|HanSK17G36770|HanSK17G36770|transcript|HanSK17G36770.mRNA1|protein_coding||c.-994G>C|||||994|,C|intergenic_region|MODIFIER|HanSK17G36760-HanSK17G36770|HanSK17G36760-HanSK17G36770|intergenic_region|HanSK17G36760-HanSK17G36770|||n.159811796G>C||||||	SNP
DW_C	8	9389869	T	C	0.311	5.46657e-08	ANN=T|intergenic_region|MODIFIER|HanSK08G04530-HanSK08G04540|HanSK08G04530-HanSK08G04540|intergenic_region|HanSK08G04530-HanSK08G04540|||n.9389869C>T||||||	SNP
DW_C	8	10646858	A	T	0.334	5.65441e-08	ANN=A|intergenic_region|MODIFIER|HanSK08G04940-HanSK08G04950|HanSK08G04940-HanSK08G04950|intergenic_region|HanSK08G04940-HanSK08G04950|||n.10646858T>A||||||	SNP
DW_C	8	58009593	A	C	0.014	2.53977e-08	ANN=A|upstream_gene_variant|MODIFIER|HanSK08G18250|HanSK08G18250|transcript|HanSK08G18250.mRNA1|protein_coding||c.-343G>T|||||343|,A|intergenic_region|MODIFIER|HanSK08G18250-HanSK08G18260|HanSK08G18250-HanSK08G18260|intergenic_region|HanSK08G18250-HanSK08G18260|||n.58009593C>A||||||	SNP
DW_C	15	44389882	A	T	0.122	6.27273e-08	ANN=A|upstream_gene_variant|MODIFIER|HanSK15G14920|HanSK15G14920|transcript|HanSK15G14920.mRNA1|protein_coding||c.-4111A>T|||||4111|,A|upstream_gene_variant|MODIFIER|HanSK15G14930|HanSK15G14930|transcript|HanSK15G14930.mRNA1|protein_coding||c.-3649T>A|||||3649|,A|intergenic_region|MODIFIER|HanSK15G14920-HanSK15G14930|HanSK15G14920-HanSK15G14930|intergenic_region|HanSK15G14920-HanSK15G14930|||n.44…	SNP
DW_C	16	56668786	C	T	0.052	1.777e-08	ANN=C|intergenic_region|MODIFIER|HanSK16G12570-HanSK16G12580|HanSK16G12570-HanSK16G12580|intergenic_region|HanSK16G12570-HanSK16G12580|||n.56668786T>C||||||	SNP
DW_C	17	94621288	T	C	0.435	3.42855e-08	ANN=T|intergenic_region|MODIFIER|HanSK17G27200-HanSK17G27210|HanSK17G27200-HanSK17G27210|intergenic_region|HanSK17G27200-HanSK17G27210|||n.94621288C>T||||||	SNP
DW_T	1	147739645	G	A	0.283	6.7366e-08	ANN=A|downstream_gene_variant|MODIFIER|HanSK01G33900|HanSK01G33900|transcript|HanSK01G33900.mRNA1|protein_coding||c.*1177G>A|||||1177|,A|intergenic_region|MODIFIER|HanSK01G33900-HanSK01G33910|HanSK01G33900-HanSK01G33910|intergenic_region|HanSK01G33900-HanSK01G33910|||n.147739645G>A||||||	SNP
FW_C	2	41183791	A	G	0.023	5.60933e-08	ANN=A|intergenic_region|MODIFIER|HanSK02G07260-HanSK02G07270|HanSK02G07260-HanSK02G07270|intergenic_region|HanSK02G07260-HanSK02G07270|||n.41183791G>A||||||	SNP
FW_C	5	40464763	G	A	0.087	7.11941e-11	ANN=A|intergenic_region|MODIFIER|HanSK05G08180-HanSK05G08190|HanSK05G08180-HanSK05G08190|intergenic_region|HanSK05G08180-HanSK05G08190|||n.40464763G>A||||||	SNP
FW_C	5	41056566	C	T	0.061	4.27741e-11	ANN=C|downstream_gene_variant|MODIFIER|HanSK05G08380|HanSK05G08380|transcript|HanSK05G08380.mRNA1|protein_coding||c.*1294T>C|||||1294|,C|intergenic_region|MODIFIER|HanSK05G08380-HanSK05G08390|HanSK05G08380-HanSK05G08390|intergenic_region|HanSK05G08380-HanSK05G08390|||n.41056566T>C||||||	SNP
FW_C	5	41230838	A	G	0.065	3.80561e-10	ANN=A|intergenic_region|MODIFIER|HanSK05G08390-HanSK05G08400|HanSK05G08390-HanSK05G08400|intergenic_region|HanSK05G08390-HanSK05G08400|||n.41230838G>A||||||	SNP
FW_C	5	42144402	A	G	0.061	4.27741e-11	ANN=G|intergenic_region|MODIFIER|HanSK05G08560-HanSK05G08570|HanSK05G08560-HanSK05G08570|intergenic_region|HanSK05G08560-HanSK05G08570|||n.42144402A>G||||||	SNP
FW_C	5	43477079	T	C	0.06	2.21454e-11	ANN=T|intergenic_region|MODIFIER|HanSK05G08710-HanSK05G08720|HanSK05G08710-HanSK05G08720|intergenic_region|HanSK05G08710-HanSK05G08720|||n.43477079C>T||||||	SNP
FW_C	5	43506672	T	G	0.068	1.13143e-09	ANN=T|intergenic_region|MODIFIER|HanSK05G08710-HanSK05G08720|HanSK05G08710-HanSK05G08720|intergenic_region|HanSK05G08710-HanSK05G08720|||n.43506672G>T||||||	SNP
FW_C	8	82541244	C	T	0.029	3.71705e-08	ANN=T|downstream_gene_variant|MODIFIER|HanSK08G22480|HanSK08G22480|transcript|HanSK08G22480.mRNA1|protein_coding||c.*3218C>T|||||3218|,T|downstream_gene_variant|MODIFIER|HanSK08G22490|HanSK08G22490|transcript|HanSK08G22490.mRNA1|protein_coding||c.*2217C>T|||||2217|,T|intergenic_region|MODIFIER|HanSK08G22490-HanSK08G22500|HanSK08G22490-HanSK08G22500|intergenic_region|HanSK08G22490-HanSK08G22500|||…	SNP
FW_C	17	171432066	A	G	0.061	3.24538e-10	ANN=A|downstream_gene_variant|MODIFIER|HanSK17G39300|HanSK17G39300|transcript|HanSK17G39300.mRNA1|protein_coding||c.*2315G>A|||||2315|,A|intron_variant|MODIFIER|HanSK17G39310|HanSK17G39310|transcript|HanSK17G39310.mRNA1|protein_coding|1/2|c.59-126G>A||||||	SNP
FWR	6	139622422	C	A	0.384	1.4205e-08	ANN=C|intergenic_region|MODIFIER|HanSK06G30870-HanSK06G30880|HanSK06G30870-HanSK06G30880|intergenic_region|HanSK06G30870-HanSK06G30880|||n.139622422A>C||||||	SNP
FWR	9	158128403	A	G	0.037	6.71082e-08	ANN=A|intergenic_region|MODIFIER|HanSK09G32540-HanSK09G32550|HanSK09G32540-HanSK09G32550|intergenic_region|HanSK09G32540-HanSK09G32550|||n.158128403G>A||||||	SNP
FW_T	5	157705272	C	T	0.343	7.31335e-09	ANN=C|intergenic_region|MODIFIER|HanSK05G27390-HanSK05G27400|HanSK05G27390-HanSK05G27400|intergenic_region|HanSK05G27390-HanSK05G27400|||n.157705272T>C||||||	SNP
GE	1	121951870	C	T	0.011	2.18362e-08	ANN=C|upstream_gene_variant|MODIFIER|HanSK01G24410|HanSK01G24410|transcript|HanSK01G24410.mRNA1|protein_coding||c.-1368A>G|||||1368|,C|intergenic_region|MODIFIER|HanSK01G24410-HanSK01G24420|HanSK01G24410-HanSK01G24420|intergenic_region|HanSK01G24410-HanSK01G24420|||n.121951870T>C||||||	SNP
GE	2	35035785	C	T	0.03	2.50717e-08	ANN=C|intergenic_region|MODIFIER|HanSK02G06710-HanSK02G06720|HanSK02G06710-HanSK02G06720|intergenic_region|HanSK02G06710-HanSK02G06720|||n.35035785T>C||||||	SNP
GE	2	36181541	C	T	0.036	2.55687e-09	ANN=T|intergenic_region|MODIFIER|HanSK02G06860-HanSK02G06870|HanSK02G06860-HanSK02G06870|intergenic_region|HanSK02G06860-HanSK02G06870|||n.36181541C>T||||||	SNP
GE	2	36854300	T	G	0.014	3.29e-08	ANN=T|intergenic_region|MODIFIER|HanSK02G06860-HanSK02G06870|HanSK02G06860-HanSK02G06870|intergenic_region|HanSK02G06860-HanSK02G06870|||n.36854300G>T||||||	SNP
GE	2	38953782	T	C	0.016	9.22292e-09	ANN=C|downstream_gene_variant|MODIFIER|HanSK02G07010|HanSK02G07010|transcript|HanSK02G07010.mRNA1|protein_coding||c.*2974T>C|||||2974|,C|intergenic_region|MODIFIER|HanSK02G07010-HanSK02G07020|HanSK02G07010-HanSK02G07020|intergenic_region|HanSK02G07010-HanSK02G07020|||n.38953782T>C||||||	SNP
GE	2	39243570	C	T	0.017	5.70653e-08	ANN=T|intergenic_region|MODIFIER|HanSK02G07020-HanSK02G07030|HanSK02G07020-HanSK02G07030|intergenic_region|HanSK02G07020-HanSK02G07030|||n.39243570C>T||||||	SNP
GE	2	92981376	T	G	0.045	2.22097e-08	ANN=G|intergenic_region|MODIFIER|HanSK02G14040-HanSK02G14050|HanSK02G14040-HanSK02G14050|intergenic_region|HanSK02G14040-HanSK02G14050|||n.92981376T>G||||||	SNP
GE	2	118533048	C	T	0.015	2.5043e-08	ANN=C|intergenic_region|MODIFIER|HanSK02G17020-HanSK02G17030|HanSK02G17020-HanSK02G17030|intergenic_region|HanSK02G17020-HanSK02G17030|||n.118533048T>C||||||	SNP
GE	2	118546149	A	C	0.015	2.5043e-08	ANN=A|intergenic_region|MODIFIER|HanSK02G17020-HanSK02G17030|HanSK02G17020-HanSK02G17030|intergenic_region|HanSK02G17020-HanSK02G17030|||n.118546149C>A||||||	SNP
GE	2	118561170	A	G	0.015	2.53451e-08	ANN=A|intergenic_region|MODIFIER|HanSK02G17030-HanSK02G17040|HanSK02G17030-HanSK02G17040|intergenic_region|HanSK02G17030-HanSK02G17040|||n.118561170G>A||||||	SNP
GE	2	118742622	T	C	0.044	1.71873e-08	ANN=T|intergenic_region|MODIFIER|HanSK02G17030-HanSK02G17040|HanSK02G17030-HanSK02G17040|intergenic_region|HanSK02G17030-HanSK02G17040|||n.118742622C>T||||||	SNP
GE	2	119791660	G	A	0.201	1.03056e-08	ANN=G|synonymous_variant|LOW|HanSK02G17250|HanSK02G17250|transcript|HanSK02G17250.mRNA1|protein_coding|1/1|c.1461T>C|p.Phe487Phe|1461/2724|1461/2724|487/907||	SNP
GE	2	120315330	C	A	0.194	1.20284e-09	ANN=C|missense_variant|MODERATE|HanSK02G17390|HanSK02G17390|transcript|HanSK02G17390.mRNA1|protein_coding|3/3|c.1070A>C|p.Gln357Pro|1070/1548|1070/1548|357/515||	SNP
GE	2	143408676	A	G	0.02	6.19311e-08	ANN=A|intergenic_region|MODIFIER|HanSK02G21740-HanSK02G21750|HanSK02G21740-HanSK02G21750|intergenic_region|HanSK02G21740-HanSK02G21750|||n.143408676G>A||||||	SNP
GE	3	21246304	C	T	0.026	4.44818e-08	ANN=C|intergenic_region|MODIFIER|HanSK03G03600-HanSK03G03610|HanSK03G03600-HanSK03G03610|intergenic_region|HanSK03G03600-HanSK03G03610|||n.21246304T>C||||||	SNP
GE	5	12281227	C	T	0.053	3.09636e-08	ANN=C|intergenic_region|MODIFIER|HanSK05G03110-HanSK05G03120|HanSK05G03110-HanSK05G03120|intergenic_region|HanSK05G03110-HanSK05G03120|||n.12281227T>C||||||	SNP
GE	5	27463014	A	T	0.061	3.66587e-08	ANN=A|intergenic_region|MODIFIER|HanSK05G06310-HanSK05G06320|HanSK05G06310-HanSK05G06320|intergenic_region|HanSK05G06310-HanSK05G06320|||n.27463014T>A||||||	SNP
GE	5	93446941	G	T	0.499	8.26304e-09	ANN=G|missense_variant|MODERATE|HanSK05G14390|HanSK05G14390|transcript|HanSK05G14390.mRNA1|protein_coding|7/9|c.1409A>C|p.Asp470Ala|1409/2013|1409/2013|470/670||	SNP
GE	5	114996652	T	A	0.16	7.91645e-09	ANN=A|intergenic_region|MODIFIER|HanSK05G18140-HanSK05G18150|HanSK05G18140-HanSK05G18150|intergenic_region|HanSK05G18140-HanSK05G18150|||n.114996652T>A||||||	SNP
GE	5	141695918	C	T	0.499	3.31831e-11	ANN=C|upstream_gene_variant|MODIFIER|HanSK05G23510|HanSK05G23510|transcript|HanSK05G23510.mRNA1|protein_coding||c.-4599A>G|||||4599|,C|intron_variant|MODIFIER|HanSK05G23520|HanSK05G23520|transcript|HanSK05G23520.mRNA1|protein_coding|2/2|c.764-36T>C||||||	SNP
GE	6	30546485	G	A	0.014	6.43003e-08	ANN=G|intergenic_region|MODIFIER|HanSK06G11230-HanSK06G11240|HanSK06G11230-HanSK06G11240|intergenic_region|HanSK06G11230-HanSK06G11240|||n.30546485A>G||||||	SNP
GE	6	35563968	G	A	0.055	3.63375e-08	ANN=A|intergenic_region|MODIFIER|HanSK06G12880-HanSK06G12890|HanSK06G12880-HanSK06G12890|intergenic_region|HanSK06G12880-HanSK06G12890|||n.35563968G>A||||||	SNP
GE	6	48459426	C	T	0.025	5.53363e-09	ANN=C|intergenic_region|MODIFIER|HanSK06G16250-HanSK06G16260|HanSK06G16250-HanSK06G16260|intergenic_region|HanSK06G16250-HanSK06G16260|||n.48459426T>C||||||	SNP
GE	6	92053268	G	T	0.124	6.6798e-08	ANN=G|intergenic_region|MODIFIER|HanSK06G24000-HanSK06G24010|HanSK06G24000-HanSK06G24010|intergenic_region|HanSK06G24000-HanSK06G24010|||n.92053268T>G||||||	SNP
GE	6	94269897	C	T	0.147	3.12585e-08	ANN=C|intergenic_region|MODIFIER|HanSK06G24280-HanSK06G24290|HanSK06G24280-HanSK06G24290|intergenic_region|HanSK06G24280-HanSK06G24290|||n.94269897T>C||||||	SNP
GE	7	54121776	G	A	0.011	5.19433e-10	ANN=G|intergenic_region|MODIFIER|HanSK07G08650-HanSK07G08660|HanSK07G08650-HanSK07G08660|intergenic_region|HanSK07G08650-HanSK07G08660|||n.54121776A>G||||||	SNP
GE	7	54714258	T	C	0.015	1.11973e-10	ANN=T|intergenic_region|MODIFIER|HanSK07G08750-HanSK07G08760|HanSK07G08750-HanSK07G08760|intergenic_region|HanSK07G08750-HanSK07G08760|||n.54714258C>T||||||	SNP
GE	7	54904558	A	T	0.015	1.11973e-10	ANN=A|intergenic_region|MODIFIER|HanSK07G08770-HanSK07G08780|HanSK07G08770-HanSK07G08780|intergenic_region|HanSK07G08770-HanSK07G08780|||n.54904558T>A||||||	SNP
GE	7	55377833	T	C	0.013	3.85617e-08	ANN=T|intergenic_region|MODIFIER|HanSK07G08850-HanSK07G08860|HanSK07G08850-HanSK07G08860|intergenic_region|HanSK07G08850-HanSK07G08860|||n.55377833C>T||||||	SNP
GE	7	56881364	T	C	0.013	1.2242e-12	ANN=C|intergenic_region|MODIFIER|HanSK07G09240-HanSK07G09250|HanSK07G09240-HanSK07G09250|intergenic_region|HanSK07G09240-HanSK07G09250|||n.56881364T>C||||||	SNP
GE	7	57367432	A	G	0.017	3.08501e-09	ANN=A|intergenic_region|MODIFIER|HanSK07G09380-HanSK07G09390|HanSK07G09380-HanSK07G09390|intergenic_region|HanSK07G09380-HanSK07G09390|||n.57367432G>A||||||	SNP
GE	7	57443052	C	T	0.017	3.08501e-09	ANN=C|intergenic_region|MODIFIER|HanSK07G09420-HanSK07G09430|HanSK07G09420-HanSK07G09430|intergenic_region|HanSK07G09420-HanSK07G09430|||n.57443052T>C||||||	SNP
GE	7	57753580	C	T	0.017	3.08501e-09	ANN=C|intergenic_region|MODIFIER|HanSK07G09500-HanSK07G09510|HanSK07G09500-HanSK07G09510|intergenic_region|HanSK07G09500-HanSK07G09510|||n.57753580T>C||||||	SNP
GE	7	71466575	T	G	0.066	2.26081e-08	ANN=T|intergenic_region|MODIFIER|HanSK07G10670-HanSK07G10680|HanSK07G10670-HanSK07G10680|intergenic_region|HanSK07G10670-HanSK07G10680|||n.71466575G>T||||||	SNP
GE	7	121859673	T	C	0.067	2.52046e-08	ANN=T|intergenic_region|MODIFIER|HanSK07G19030-HanSK07G19040|HanSK07G19030-HanSK07G19040|intergenic_region|HanSK07G19030-HanSK07G19040|||n.121859673C>T||||||	SNP
GE	7	150179168	T	G	0.062	6.0377e-08	ANN=G|intergenic_region|MODIFIER|HanSK07G27700-HanSK07G27710|HanSK07G27700-HanSK07G27710|intergenic_region|HanSK07G27700-HanSK07G27710|||n.150179168T>G||||||	SNP
GE	7	163340113	A	G	0.499	8.26304e-09	ANN=A|upstream_gene_variant|MODIFIER|HanSK07G33690|HanSK07G33690|transcript|HanSK07G33690.mRNA1|protein_coding||c.-708C>T|||||708|,A|intergenic_region|MODIFIER|HanSK07G33690-HanSK07G33700|HanSK07G33690-HanSK07G33700|intergenic_region|HanSK07G33690-HanSK07G33700|||n.163340113G>A||||||	SNP
GE	8	84209918	A	G	0.058	5.14182e-08	ANN=G|intergenic_region|MODIFIER|HanSK08G23010-HanSK08G23020|HanSK08G23010-HanSK08G23020|intergenic_region|HanSK08G23010-HanSK08G23020|||n.84209918A>G||||||	SNP
GE	8	144043862	C	T	0.073	3.48855e-08	ANN=C|intergenic_region|MODIFIER|HanSK08G32310-HanSK08G32320|HanSK08G32310-HanSK08G32320|intergenic_region|HanSK08G32310-HanSK08G32320|||n.144043862T>C||||||	SNP
GE	9	27469984	A	T	0.027	6.64347e-09	ANN=A|intergenic_region|MODIFIER|HanSK09G04980-HanSK09G04990|HanSK09G04980-HanSK09G04990|intergenic_region|HanSK09G04980-HanSK09G04990|||n.27469984T>A||||||	SNP
GE	9	40983364	A	G	0.037	6.49348e-12	ANN=A|intergenic_region|MODIFIER|HanSK09G07360-HanSK09G07370|HanSK09G07360-HanSK09G07370|intergenic_region|HanSK09G07360-HanSK09G07370|||n.40983364G>A||||||	SNP
GE	9	41088400	C	G	0.041	1.15814e-09	ANN=C|intergenic_region|MODIFIER|HanSK09G07380-HanSK09G07390|HanSK09G07380-HanSK09G07390|intergenic_region|HanSK09G07380-HanSK09G07390|||n.41088400G>C||||||	SNP
GE	9	41139120	C	A	0.042	1.21537e-09	ANN=A|intergenic_region|MODIFIER|HanSK09G07380-HanSK09G07390|HanSK09G07380-HanSK09G07390|intergenic_region|HanSK09G07380-HanSK09G07390|||n.41139120C>A||||||	SNP
GE	9	55551524	T	C	0.028	2.14177e-10	ANN=T|intergenic_region|MODIFIER|HanSK09G09440-HanSK09G09450|HanSK09G09440-HanSK09G09450|intergenic_region|HanSK09G09440-HanSK09G09450|||n.55551524C>T||||||	SNP
GE	9	119934037	A	T	0.114	5.76327e-08	ANN=A|downstream_gene_variant|MODIFIER|HanSK09G21410|HanSK09G21410|transcript|HanSK09G21410.mRNA1|protein_coding||c.*4186T>A|||||4186|,A|intergenic_region|MODIFIER|HanSK09G21410-HanSK09G21420|HanSK09G21410-HanSK09G21420|intergenic_region|HanSK09G21410-HanSK09G21420|||n.119934037T>A||||||	SNP
GE	9	120399192	T	C	0.111	3.35837e-08	ANN=T|intergenic_region|MODIFIER|HanSK09G21510-HanSK09G21520|HanSK09G21510-HanSK09G21520|intergenic_region|HanSK09G21510-HanSK09G21520|||n.120399192C>T||||||	SNP
GE	9	129826428	A	G	0.031	1.93825e-09	ANN=A|intergenic_region|MODIFIER|HanSK09G24090-HanSK09G24100|HanSK09G24090-HanSK09G24100|intergenic_region|HanSK09G24090-HanSK09G24100|||n.129826428G>A||||||	SNP
GE	10	25289113	T	G	0.012	3.26392e-08	ANN=T|intron_variant|MODIFIER|HanSK10G06400|HanSK10G06400|transcript|HanSK10G06400.mRNA1|protein_coding|4/5|c.1012+294G>T||||||	SNP
GE	10	44315632	G	C	0.011	3.56044e-08	ANN=G|intergenic_region|MODIFIER|HanSK10G10260-HanSK10G10270|HanSK10G10260-HanSK10G10270|intergenic_region|HanSK10G10260-HanSK10G10270|||n.44315632C>G||||||	SNP
GE	10	70509252	C	T	0.012	3.31471e-08	ANN=C|intergenic_region|MODIFIER|HanSK10G13810-HanSK10G13820|HanSK10G13810-HanSK10G13820|intergenic_region|HanSK10G13810-HanSK10G13820|||n.70509252T>C||||||	SNP
GE	10	116112630	C	T	0.066	4.94531e-08	ANN=T|intergenic_region|MODIFIER|HanSK10G21280-HanSK10G21290|HanSK10G21280-HanSK10G21290|intergenic_region|HanSK10G21280-HanSK10G21290|||n.116112630C>T||||||	SNP
GE	10	141333929	T	C	0.044	5.92271e-08	ANN=C|intergenic_region|MODIFIER|HanSK10G26340-HanSK10G26350|HanSK10G26340-HanSK10G26350|intergenic_region|HanSK10G26340-HanSK10G26350|||n.141333929T>C||||||	SNP
GE	11	48772228	T	G	0.108	5.50054e-08	ANN=T|upstream_gene_variant|MODIFIER|HanSK11G12160|HanSK11G12160|transcript|HanSK11G12160.mRNA1|protein_coding||c.-4565C>A|||||4565|,T|intergenic_region|MODIFIER|HanSK11G12160-HanSK11G12170|HanSK11G12160-HanSK11G12170|intergenic_region|HanSK11G12160-HanSK11G12170|||n.48772228G>T||||||	SNP
GE	11	48950430	A	C	0.105	3.70256e-08	ANN=A|downstream_gene_variant|MODIFIER|HanSK11G12200|HanSK11G12200|transcript|HanSK11G12200.mRNA1|protein_coding||c.*4473C>A|||||4473|,A|intergenic_region|MODIFIER|HanSK11G12200-HanSK11G12210|HanSK11G12200-HanSK11G12210|intergenic_region|HanSK11G12200-HanSK11G12210|||n.48950430C>A||||||	SNP
GE	11	74545210	C	A	0.084	1.39153e-08	ANN=C|intergenic_region|MODIFIER|HanSK11G17170-HanSK11G17180|HanSK11G17170-HanSK11G17180|intergenic_region|HanSK11G17170-HanSK11G17180|||n.74545210A>C||||||	SNP
GE	11	97339252	A	G	0.058	4.17113e-09	ANN=A|downstream_gene_variant|MODIFIER|HanSK11G19420|HanSK11G19420|transcript|HanSK11G19420.mRNA1|protein_coding||c.*3953G>A|||||3953|,A|intergenic_region|MODIFIER|HanSK11G19420-HanSK11G19430|HanSK11G19420-HanSK11G19430|intergenic_region|HanSK11G19420-HanSK11G19430|||n.97339252G>A||||||	SNP
GE	11	114744895	T	C	0.015	2.3578e-09	ANN=T|intergenic_region|MODIFIER|HanSK11G22700-HanSK11G22710|HanSK11G22700-HanSK11G22710|intergenic_region|HanSK11G22700-HanSK11G22710|||n.114744895C>T||||||	SNP
GE	11	152585659	G	A	0.155	3.44244e-09	ANN=G|intergenic_region|MODIFIER|HanSK11G29220-HanSK11G29230|HanSK11G29220-HanSK11G29230|intergenic_region|HanSK11G29220-HanSK11G29230|||n.152585659A>G||||||	SNP
GE	11	157127184	T	C	0.075	1.40332e-09	ANN=T|downstream_gene_variant|MODIFIER|HanSK11G30080|HanSK11G30080|transcript|HanSK11G30080.mRNA1|protein_coding||c.*1552C>T|||||1552|,T|intron_variant|MODIFIER|HanSK11G30090|HanSK11G30090|transcript|HanSK11G30090.mRNA1|protein_coding|2/2|c.815-110G>A||||||	SNP
GE	11	158942654	G	T	0.036	2.4949e-09	ANN=G|intergenic_region|MODIFIER|HanSK11G30610-HanSK11G30620|HanSK11G30610-HanSK11G30620|intergenic_region|HanSK11G30610-HanSK11G30620|||n.158942654T>G||||||	SNP
GE	11	161596017	A	G	0.123	3.03805e-08	ANN=A|missense_variant|MODERATE|HanSK11G31150|HanSK11G31150|transcript|HanSK11G31150.mRNA1|protein_coding|1/1|c.805G>A|p.Val269Ile|805/2388|805/2388|269/795||	SNP
GE	12	11582729	C	T	0.029	3.70969e-08	ANN=C|intergenic_region|MODIFIER|HanSK12G05080-HanSK12G05090|HanSK12G05080-HanSK12G05090|intergenic_region|HanSK12G05080-HanSK12G05090|||n.11582729T>C||||||	SNP
GE	12	74386591	A	T	0.062	3.15937e-08	ANN=A|intergenic_region|MODIFIER|HanSK12G21840-HanSK12G21850|HanSK12G21840-HanSK12G21850|intergenic_region|HanSK12G21840-HanSK12G21850|||n.74386591T>A||||||	SNP
GE	12	146596886	T	C	0.155	1.47895e-08	ANN=T|intergenic_region|MODIFIER|HanSK12G32530-HanSK12G32540|HanSK12G32530-HanSK12G32540|intergenic_region|HanSK12G32530-HanSK12G32540|||n.146596886C>T||||||	SNP
GE	13	136298825	A	G	0.499	8.26304e-09	ANN=A|downstream_gene_variant|MODIFIER|HanSK13G31070|HanSK13G31070|transcript|HanSK13G31070.mRNA1|protein_coding||c.*1898G>A|||||1898|,A|intergenic_region|MODIFIER|HanSK13G31070-HanSK13G31080|HanSK13G31070-HanSK13G31080|intergenic_region|HanSK13G31070-HanSK13G31080|||n.136298825G>A||||||	SNP
GE	13	163499388	A	T	0.094	5.59904e-08	ANN=A|intron_variant|MODIFIER|HanSK13G39930|HanSK13G39930|transcript|HanSK13G39930.mRNA1|protein_coding|1/7|c.182-603T>A||||||	SNP
GE	14	154623824	T	C	0.054	6.81343e-08	ANN=T|downstream_gene_variant|MODIFIER|HanSK14G29180|HanSK14G29180|transcript|HanSK14G29180.mRNA1|protein_coding||c.*4340C>T|||||4340|,T|downstream_gene_variant|MODIFIER|HanSK14G29190|HanSK14G29190|transcript|HanSK14G29190.mRNA1|protein_coding||c.*2308C>T|||||2308|,T|intergenic_region|MODIFIER|HanSK14G29190-HanSK14G29200|HanSK14G29190-HanSK14G29200|intergenic_region|HanSK14G29190-HanSK14G29200|||…	SNP
GE	15	173222605	G	C	0.047	1.83635e-08	ANN=G|upstream_gene_variant|MODIFIER|HanSK15G41810|HanSK15G41810|transcript|HanSK15G41810.mRNA1|protein_coding||c.-844G>C|||||844|,G|intergenic_region|MODIFIER|HanSK15G41810-HanSK15G41820|HanSK15G41810-HanSK15G41820|intergenic_region|HanSK15G41810-HanSK15G41820|||n.173222605C>G||||||	SNP
GE	16	32431974	T	C	0.336	6.04817e-08	ANN=T|intergenic_region|MODIFIER|HanSK16G08490-HanSK16G08500|HanSK16G08490-HanSK16G08500|intergenic_region|HanSK16G08490-HanSK16G08500|||n.32431974C>T||||||	SNP
GE	16	45110930	C	T	0.045	2.83662e-08	ANN=C|intergenic_region|MODIFIER|HanSK16G10790-HanSK16G10800|HanSK16G10790-HanSK16G10800|intergenic_region|HanSK16G10790-HanSK16G10800|||n.45110930T>C||||||	SNP
GE	16	119192564	A	C	0.204	1.76888e-08	ANN=A|upstream_gene_variant|MODIFIER|HanSK16G21880|HanSK16G21880|transcript|HanSK16G21880.mRNA1|protein_coding||c.-4992G>T|||||4992|,A|intergenic_region|MODIFIER|HanSK16G21880-HanSK16G21890|HanSK16G21880-HanSK16G21890|intergenic_region|HanSK16G21880-HanSK16G21890|||n.119192564C>A||||||	SNP
GE	17	37024252	G	A	0.012	3.39166e-16	ANN=G|missense_variant|MODERATE|HanSK17G14920|HanSK17G14920|transcript|HanSK17G14920.mRNA1|protein_coding|6/6|c.1465A>G|p.Met489Val|1465/1563|1465/1563|489/520||,G|upstream_gene_variant|MODIFIER|HanSK17G14930|HanSK17G14930|transcript|HanSK17G14930.mRNA1|protein_coding||c.-1602A>G|||||1602|	SNP
GE	17	37065363	G	A	0.013	4.57863e-14	ANN=G|upstream_gene_variant|MODIFIER|HanSK17G14970|HanSK17G14970|transcript|HanSK17G14970.mRNA1|protein_coding||c.-1861A>G|||||1861|,G|intergenic_region|MODIFIER|HanSK17G14960-HanSK17G14970|HanSK17G14960-HanSK17G14970|intergenic_region|HanSK17G14960-HanSK17G14970|||n.37065363A>G||||||	SNP
GE	17	37110315	A	G	0.013	4.57863e-14	ANN=A|upstream_gene_variant|MODIFIER|HanSK17G15000|HanSK17G15000|transcript|HanSK17G15000.mRNA1|protein_coding||c.-4808C>T|||||4808|,A|intergenic_region|MODIFIER|HanSK17G15000-HanSK17G15010|HanSK17G15000-HanSK17G15010|intergenic_region|HanSK17G15000-HanSK17G15010|||n.37110315G>A||||||	SNP
GE	17	37622258	T	C	0.013	4.61084e-14	ANN=T|intergenic_region|MODIFIER|HanSK17G15080-HanSK17G15090|HanSK17G15080-HanSK17G15090|intergenic_region|HanSK17G15080-HanSK17G15090|||n.37622258C>T||||||	SNP
GE	17	37813066	A	T	0.013	4.57863e-14	ANN=A|intergenic_region|MODIFIER|HanSK17G15080-HanSK17G15090|HanSK17G15080-HanSK17G15090|intergenic_region|HanSK17G15080-HanSK17G15090|||n.37813066T>A||||||	SNP
GE	17	40758123	G	A	0.015	3.59034e-12	ANN=A|intron_variant|MODIFIER|HanSK17G16020|HanSK17G16020|transcript|HanSK17G16020.mRNA1|protein_coding|4/5|c.378+212C>T||||||	SNP
GE	17	40792693	G	A	0.015	3.59034e-12	ANN=G|intergenic_region|MODIFIER|HanSK17G16040-HanSK17G16050|HanSK17G16040-HanSK17G16050|intergenic_region|HanSK17G16040-HanSK17G16050|||n.40792693A>G||||||	SNP
GE	17	40845850	G	A	0.015	3.59034e-12	ANN=G|intergenic_region|MODIFIER|HanSK17G16040-HanSK17G16050|HanSK17G16040-HanSK17G16050|intergenic_region|HanSK17G16040-HanSK17G16050|||n.40845850A>G||||||	SNP
GE	17	41121495	C	T	0.015	3.59034e-12	ANN=C|upstream_gene_variant|MODIFIER|HanSK17G16170|HanSK17G16170|transcript|HanSK17G16170.mRNA1|protein_coding||c.-4990A>G|||||4990|,C|upstream_gene_variant|MODIFIER|HanSK17G16180|HanSK17G16180|transcript|HanSK17G16180.mRNA1|protein_coding||c.-3070A>G|||||3070|,C|intergenic_region|MODIFIER|HanSK17G16180-HanSK17G16190|HanSK17G16180-HanSK17G16190|intergenic_region|HanSK17G16180-HanSK17G16190|||n.41…	SNP
GE	17	41220319	G	A	0.015	3.59034e-12	ANN=G|downstream_gene_variant|MODIFIER|HanSK17G16210|HanSK17G16210|transcript|HanSK17G16210.mRNA1|protein_coding||c.*1080A>G|||||1080|,G|intergenic_region|MODIFIER|HanSK17G16210-HanSK17G16220|HanSK17G16210-HanSK17G16220|intergenic_region|HanSK17G16210-HanSK17G16220|||n.41220319A>G||||||	SNP
GE	17	41310829	A	C	0.021	5.77063e-08	ANN=A|intergenic_region|MODIFIER|HanSK17G16210-HanSK17G16220|HanSK17G16210-HanSK17G16220|intergenic_region|HanSK17G16210-HanSK17G16220|||n.41310829C>A||||||	SNP
GE	17	159475046	T	A	0.042	4.93033e-08	ANN=A|intron_variant|MODIFIER|HanSK17G36660|HanSK17G36660|transcript|HanSK17G36660.mRNA1|protein_coding|13/13|c.1159-112T>A||||||	SNP
GE	17	165114701	G	A	0.101	1.60053e-08	ANN=G|intergenic_region|MODIFIER|HanSK17G37720-HanSK17G37730|HanSK17G37720-HanSK17G37730|intergenic_region|HanSK17G37720-HanSK17G37730|||n.165114701A>G||||||	SNP
GE	17	171797765	A	T	0.013	7.01102e-09	ANN=A|synonymous_variant|LOW|HanSK17G39380|HanSK17G39380|transcript|HanSK17G39380.mRNA1|protein_coding|1/3|c.477T>A|p.Ile159Ile|477/1209|477/1209|159/402||	SNP
GVI	1	76191548	A	T	0.501	2.53849e-08	ANN=A|intron_variant|MODIFIER|HanSK01G14500|HanSK01G14500|transcript|HanSK01G14500.mRNA1|protein_coding|1/1|c.793-136T>A||||||	SNP
GVI	1	117729771	T	G	0.018	1.49142e-08	ANN=G|upstream_gene_variant|MODIFIER|HanSK01G23380|HanSK01G23380|transcript|HanSK01G23380.mRNA1|protein_coding||c.-115T>G|||||115|,G|intergenic_region|MODIFIER|HanSK01G23370-HanSK01G23380|HanSK01G23370-HanSK01G23380|intergenic_region|HanSK01G23370-HanSK01G23380|||n.117729771T>G||||||	SNP
GVI	1	122405351	A	G	0.011	3.43587e-09	ANN=G|synonymous_variant|LOW|HanSK01G24560|HanSK01G24560|transcript|HanSK01G24560.mRNA1|protein_coding|1/11|c.42T>C|p.Thr14Thr|42/1653|42/1653|14/550||	SNP
GVI	1	122593060	G	A	0.011	3.39841e-09	ANN=G|intron_variant|MODIFIER|HanSK01G24580|HanSK01G24580|transcript|HanSK01G24580.mRNA1|protein_coding|5/14|c.593-31T>C||||||	SNP
GVI	2	126076415	C	G	0.106	3.55285e-08	ANN=C|intergenic_region|MODIFIER|HanSK02G18530-HanSK02G18540|HanSK02G18530-HanSK02G18540|intergenic_region|HanSK02G18530-HanSK02G18540|||n.126076415G>C||||||	SNP
GVI	4	78667920	C	T	0.069	6.09391e-08	ANN=C|intergenic_region|MODIFIER|HanSK04G16880-HanSK04G16890|HanSK04G16880-HanSK04G16890|intergenic_region|HanSK04G16880-HanSK04G16890|||n.78667920T>C||||||	SNP
GVI	4	200341257	A	G	0.014	1.75011e-10	ANN=G|intergenic_region|MODIFIER|HanSK04G38520-HanSK04G38530|HanSK04G38520-HanSK04G38530|intergenic_region|HanSK04G38520-HanSK04G38530|||n.200341257A>G||||||	SNP
GVI	6	59903575	T	C	0.023	9.92083e-09	ANN=T|upstream_gene_variant|MODIFIER|HanSK06G18410|HanSK06G18410|transcript|HanSK06G18410.mRNA1|protein_coding||c.-2288C>T|||||2288|,T|intergenic_region|MODIFIER|HanSK06G18400-HanSK06G18410|HanSK06G18400-HanSK06G18410|intergenic_region|HanSK06G18400-HanSK06G18410|||n.59903575C>T||||||	SNP
GVI	6	62836751	G	C	0.026	7.20178e-09	ANN=G|intergenic_region|MODIFIER|HanSK06G18920-HanSK06G18930|HanSK06G18920-HanSK06G18930|intergenic_region|HanSK06G18920-HanSK06G18930|||n.62836751C>G||||||	SNP
GVI	6	62977737	G	C	0.026	7.20178e-09	ANN=G|intergenic_region|MODIFIER|HanSK06G18920-HanSK06G18930|HanSK06G18920-HanSK06G18930|intergenic_region|HanSK06G18920-HanSK06G18930|||n.62977737C>G||||||	SNP
GVI	7	96101254	T	C	0.02	8.17478e-09	ANN=T|intergenic_region|MODIFIER|HanSK07G14130-HanSK07G14140|HanSK07G14130-HanSK07G14140|intergenic_region|HanSK07G14130-HanSK07G14140|||n.96101254C>T||||||	SNP
GVI	7	148324118	C	T	0.012	2.97394e-08	ANN=T|intron_variant|MODIFIER|HanSK07G27140|HanSK07G27140|transcript|HanSK07G27140.mRNA1|protein_coding|6/8|c.884+842C>T||||||	SNP
GVI	9	5734559	A	C	0.499	1.18108e-08	ANN=A|upstream_gene_variant|MODIFIER|HanSK09G00810|HanSK09G00810|transcript|HanSK09G00810.mRNA1|protein_coding||c.-2357G>T|||||2357|,A|intergenic_region|MODIFIER|HanSK09G00810-HanSK09G00820|HanSK09G00810-HanSK09G00820|intergenic_region|HanSK09G00810-HanSK09G00820|||n.5734559C>A||||||	SNP
GVI	9	177165550	T	C	0.068	1.44896e-09	ANN=T|upstream_gene_variant|MODIFIER|HanSK09G39670|HanSK09G39670|transcript|HanSK09G39670.mRNA1|protein_coding||c.-1993G>A|||||1993|,T|intergenic_region|MODIFIER|HanSK09G39670-HanSK09G39680|HanSK09G39670-HanSK09G39680|intergenic_region|HanSK09G39670-HanSK09G39680|||n.177165550C>T||||||	SNP
GVI	10	67263867	G	A	0.019	1.42338e-08	ANN=G|intergenic_region|MODIFIER|HanSK10G13380-HanSK10G13390|HanSK10G13380-HanSK10G13390|intergenic_region|HanSK10G13380-HanSK10G13390|||n.67263867A>G||||||	SNP
GVI	10	77887420	G	A	0.028	3.25627e-08	ANN=G|upstream_gene_variant|MODIFIER|HanSK10G14770|HanSK10G14770|transcript|HanSK10G14770.mRNA1|protein_coding||c.-3199T>C|||||3199|,G|intergenic_region|MODIFIER|HanSK10G14770-HanSK10G14780|HanSK10G14770-HanSK10G14780|intergenic_region|HanSK10G14770-HanSK10G14780|||n.77887420A>G||||||	SNP
GVI	10	89426435	A	T	0.029	7.07034e-09	ANN=A|intergenic_region|MODIFIER|HanSK10G16820-HanSK10G16830|HanSK10G16820-HanSK10G16830|intergenic_region|HanSK10G16820-HanSK10G16830|||n.89426435T>A||||||	SNP
GVI	11	136856144	A	G	0.066	1.4168e-08	ANN=A|missense_variant|MODERATE|HanSK11G25960|HanSK11G25960|transcript|HanSK11G25960.mRNA1|protein_coding|1/1|c.674G>A|p.Gly225Asp|674/1011|674/1011|225/336||	SNP
GVI	11	150497914	G	A	0.041	3.92694e-08	ANN=A|intergenic_region|MODIFIER|HanSK11G28720-HanSK11G28730|HanSK11G28720-HanSK11G28730|intergenic_region|HanSK11G28720-HanSK11G28730|||n.150497914G>A||||||	SNP
GVI	13	63159306	T	C	0.011	5.3089e-08	ANN=T|intergenic_region|MODIFIER|HanSK13G12010-HanSK13G12020|HanSK13G12010-HanSK13G12020|intergenic_region|HanSK13G12010-HanSK13G12020|||n.63159306C>T||||||	SNP
GVI	13	63684734	C	A	0.011	5.18029e-08	ANN=C|intergenic_region|MODIFIER|HanSK13G12150-HanSK13G12160|HanSK13G12150-HanSK13G12160|intergenic_region|HanSK13G12150-HanSK13G12160|||n.63684734A>C||||||	SNP
GVI	13	63748577	G	A	0.011	5.18029e-08	ANN=G|upstream_gene_variant|MODIFIER|HanSK13G12190|HanSK13G12190|transcript|HanSK13G12190.mRNA1|protein_coding||c.-4260A>G|||||4260|,G|intergenic_region|MODIFIER|HanSK13G12180-HanSK13G12190|HanSK13G12180-HanSK13G12190|intergenic_region|HanSK13G12180-HanSK13G12190|||n.63748577A>G||||||	SNP
GVI	13	63983655	T	C	0.011	5.18029e-08	ANN=T|intergenic_region|MODIFIER|HanSK13G12200-HanSK13G12210|HanSK13G12200-HanSK13G12210|intergenic_region|HanSK13G12200-HanSK13G12210|||n.63983655C>T||||||	SNP
GVI	13	64999704	T	C	0.011	5.18029e-08	ANN=T|downstream_gene_variant|MODIFIER|HanSK13G12420|HanSK13G12420|transcript|HanSK13G12420.mRNA1|protein_coding||c.*3637G>A|||||3637|,T|intron_variant|MODIFIER|HanSK13G12410|HanSK13G12410|transcript|HanSK13G12410.mRNA1|protein_coding|1/6|c.339-58C>T||||||	SNP
GVI	13	66748080	G	A	0.011	5.18029e-08	ANN=G|intergenic_region|MODIFIER|HanSK13G12820-HanSK13G12830|HanSK13G12820-HanSK13G12830|intergenic_region|HanSK13G12820-HanSK13G12830|||n.66748080A>G||||||	SNP
GVI	13	67030449	T	C	0.011	5.18029e-08	ANN=T|intergenic_region|MODIFIER|HanSK13G12880-HanSK13G12890|HanSK13G12880-HanSK13G12890|intergenic_region|HanSK13G12880-HanSK13G12890|||n.67030449C>T||||||	SNP
GVI	13	69970940	C	G	0.011	5.18029e-08	ANN=C|intron_variant|MODIFIER|HanSK13G13850|HanSK13G13850|transcript|HanSK13G13850.mRNA1|protein_coding|2/2|c.318-1097G>C||||||	SNP
GVI	13	70087603	T	G	0.011	5.18029e-08	ANN=T|intergenic_region|MODIFIER|HanSK13G13880-HanSK13G13890|HanSK13G13880-HanSK13G13890|intergenic_region|HanSK13G13880-HanSK13G13890|||n.70087603G>T||||||	SNP
GVI	13	72411700	C	T	0.011	5.18029e-08	ANN=T|intergenic_region|MODIFIER|HanSK13G14400-HanSK13G14410|HanSK13G14400-HanSK13G14410|intergenic_region|HanSK13G14400-HanSK13G14410|||n.72411700C>T||||||	SNP
GVI	13	79235079	T	C	0.011	5.18029e-08	ANN=T|upstream_gene_variant|MODIFIER|HanSK13G16600|HanSK13G16600|transcript|HanSK13G16600.mRNA1|protein_coding||c.-4498C>T|||||4498|,T|intergenic_region|MODIFIER|HanSK13G16590-HanSK13G16600|HanSK13G16590-HanSK13G16600|intergenic_region|HanSK13G16590-HanSK13G16600|||n.79235079C>T||||||	SNP
GVI	13	85632879	T	C	0.011	5.18029e-08	ANN=T|intergenic_region|MODIFIER|HanSK13G18600-HanSK13G18610|HanSK13G18600-HanSK13G18610|intergenic_region|HanSK13G18600-HanSK13G18610|||n.85632879C>T||||||	SNP
GVI	13	122580030	T	C	0.063	1.08762e-08	ANN=T|intergenic_region|MODIFIER|HanSK13G27600-HanSK13G27610|HanSK13G27600-HanSK13G27610|intergenic_region|HanSK13G27600-HanSK13G27610|||n.122580030C>T||||||	SNP
GVI	13	123516083	C	T	0.073	4.33068e-08	ANN=C|upstream_gene_variant|MODIFIER|HanSK13G27920|HanSK13G27920|transcript|HanSK13G27920.mRNA1|protein_coding||c.-3350T>C|||||3350|,C|intergenic_region|MODIFIER|HanSK13G27910-HanSK13G27920|HanSK13G27910-HanSK13G27920|intergenic_region|HanSK13G27910-HanSK13G27920|||n.123516083T>C||||||	SNP
GVI	13	129526792	T	A	0.074	4.09592e-08	ANN=T|upstream_gene_variant|MODIFIER|HanSK13G29260|HanSK13G29260|transcript|HanSK13G29260.mRNA1|protein_coding||c.-335A>T|||||335|,T|downstream_gene_variant|MODIFIER|HanSK13G29250|HanSK13G29250|transcript|HanSK13G29250.mRNA1|protein_coding||c.*812A>T|||||812|,T|intergenic_region|MODIFIER|HanSK13G29250-HanSK13G29260|HanSK13G29250-HanSK13G29260|intergenic_region|HanSK13G29250-HanSK13G29260|||n.1295…	SNP
GVI	13	132692917	A	G	0.071	5.3807e-08	ANN=A|upstream_gene_variant|MODIFIER|HanSK13G29990|HanSK13G29990|transcript|HanSK13G29990.mRNA1|protein_coding||c.-500G>A|||||500|,A|downstream_gene_variant|MODIFIER|HanSK13G29980|HanSK13G29980|transcript|HanSK13G29980.mRNA1|protein_coding||c.*393G>A|||||393|,A|downstream_gene_variant|MODIFIER|HanSK13G30000|HanSK13G30000|transcript|HanSK13G30000.mRNA1|protein_coding||c.*2766C>T|||||2766|,A|interg…	SNP
GVI	13	134928293	A	G	0.068	2.45301e-08	ANN=G|upstream_gene_variant|MODIFIER|HanSK13G30630|HanSK13G30630|transcript|HanSK13G30630.mRNA1|protein_coding||c.-3573A>G|||||3573|,G|intergenic_region|MODIFIER|HanSK13G30620-HanSK13G30630|HanSK13G30620-HanSK13G30630|intergenic_region|HanSK13G30620-HanSK13G30630|||n.134928293A>G||||||	SNP
GVI	13	136298965	T	C	0.499	1.18108e-08	ANN=T|downstream_gene_variant|MODIFIER|HanSK13G31070|HanSK13G31070|transcript|HanSK13G31070.mRNA1|protein_coding||c.*2038C>T|||||2038|,T|intergenic_region|MODIFIER|HanSK13G31070-HanSK13G31080|HanSK13G31070-HanSK13G31080|intergenic_region|HanSK13G31070-HanSK13G31080|||n.136298965C>T||||||	SNP
MFV_GE	1	35923523	T	G	0.063	2.40649e-08	ANN=T|intergenic_region|MODIFIER|HanSK01G06950-HanSK01G06960|HanSK01G06950-HanSK01G06960|intergenic_region|HanSK01G06950-HanSK01G06960|||n.35923523G>T||||||	SNP
MFV_GE	1	126860506	C	A	0.057	1.28048e-08	ANN=C|intergenic_region|MODIFIER|HanSK01G25820-HanSK01G25830|HanSK01G25820-HanSK01G25830|intergenic_region|HanSK01G25820-HanSK01G25830|||n.126860506A>C||||||	SNP
MFV_GE	2	8792689	C	T	0.032	3.21069e-08	ANN=C|intron_variant|MODIFIER|HanSK02G00830|HanSK02G00830|transcript|HanSK02G00830.mRNA1|protein_coding|1/3|c.56-915T>C||||||	SNP
MFV_GE	2	11137109	A	C	0.043	4.86041e-09	ANN=A|intergenic_region|MODIFIER|HanSK02G01500-HanSK02G01510|HanSK02G01500-HanSK02G01510|intergenic_region|HanSK02G01500-HanSK02G01510|||n.11137109C>A||||||	SNP
MFV_GE	2	139678901	C	A	0.047	4.73664e-09	ANN=A|intergenic_region|MODIFIER|HanSK02G21030-HanSK02G21040|HanSK02G21030-HanSK02G21040|intergenic_region|HanSK02G21030-HanSK02G21040|||n.139678901C>A||||||	SNP
MFV_GE	2	153974541	T	C	0.054	1.8959e-09	ANN=T|intergenic_region|MODIFIER|HanSK02G24240-HanSK02G24250|HanSK02G24240-HanSK02G24250|intergenic_region|HanSK02G24240-HanSK02G24250|||n.153974541C>T||||||	SNP
MFV_GE	2	153996751	A	G	0.058	5.63538e-09	ANN=A|intergenic_region|MODIFIER|HanSK02G24240-HanSK02G24250|HanSK02G24240-HanSK02G24250|intergenic_region|HanSK02G24240-HanSK02G24250|||n.153996751G>A||||||	SNP
MFV_GE	2	154019233	A	G	0.059	1.29038e-08	ANN=A|intergenic_region|MODIFIER|HanSK02G24240-HanSK02G24250|HanSK02G24240-HanSK02G24250|intergenic_region|HanSK02G24240-HanSK02G24250|||n.154019233G>A||||||	SNP
MFV_GE	2	154051429	G	A	0.064	8.92509e-09	ANN=G|intergenic_region|MODIFIER|HanSK02G24240-HanSK02G24250|HanSK02G24240-HanSK02G24250|intergenic_region|HanSK02G24240-HanSK02G24250|||n.154051429A>G||||||	SNP
MFV_GE	2	154081107	G	A	0.055	4.1205e-09	ANN=G|intergenic_region|MODIFIER|HanSK02G24250-HanSK02G24260|HanSK02G24250-HanSK02G24260|intergenic_region|HanSK02G24250-HanSK02G24260|||n.154081107A>G||||||	SNP
MFV_GE	4	11155858	T	G	0.054	1.70052e-09	ANN=T|intergenic_region|MODIFIER|HanSK04G03520-HanSK04G03530|HanSK04G03520-HanSK04G03530|intergenic_region|HanSK04G03520-HanSK04G03530|||n.11155858G>T||||||	SNP
MFV_GE	4	189360850	C	T	0.498	1.3564e-08	ANN=C|upstream_gene_variant|MODIFIER|HanSK04G34890|HanSK04G34890|transcript|HanSK04G34890.mRNA1|protein_coding||c.-4005T>C|||||4005|,C|intron_variant|MODIFIER|HanSK04G34880|HanSK04G34880|transcript|HanSK04G34880.mRNA1|protein_coding|13/15|c.997-78T>C||||||	SNP
MFV_GE	6	22182929	C	T	0.033	9.79257e-09	ANN=C|intergenic_region|MODIFIER|HanSK06G08500-HanSK06G08510|HanSK06G08500-HanSK06G08510|intergenic_region|HanSK06G08500-HanSK06G08510|||n.22182929T>C||||||	SNP
MFV_GE	9	28439652	G	T	0.055	2.89363e-08	ANN=G|intergenic_region|MODIFIER|HanSK09G05170-HanSK09G05180|HanSK09G05170-HanSK09G05180|intergenic_region|HanSK09G05170-HanSK09G05180|||n.28439652T>G||||||	SNP
MFV_GE	9	112598808	A	G	0.097	1.57646e-09	ANN=A|intergenic_region|MODIFIER|HanSK09G19420-HanSK09G19430|HanSK09G19420-HanSK09G19430|intergenic_region|HanSK09G19420-HanSK09G19430|||n.112598808G>A||||||	SNP
MFV_GE	9	112617006	G	A	0.1	5.71582e-08	ANN=G|intergenic_region|MODIFIER|HanSK09G19420-HanSK09G19430|HanSK09G19420-HanSK09G19430|intergenic_region|HanSK09G19420-HanSK09G19430|||n.112617006A>G||||||	SNP
MFV_GE	9	112707894	T	C	0.16	2.82992e-08	ANN=T|upstream_gene_variant|MODIFIER|HanSK09G19470|HanSK09G19470|transcript|HanSK09G19470.mRNA1|protein_coding||c.-4052G>A|||||4052|,T|intergenic_region|MODIFIER|HanSK09G19470-HanSK09G19480|HanSK09G19470-HanSK09G19480|intergenic_region|HanSK09G19470-HanSK09G19480|||n.112707894C>T||||||	SNP
MFV_GE	9	112765421	C	T	0.164	2.5148e-08	ANN=C|intergenic_region|MODIFIER|HanSK09G19470-HanSK09G19480|HanSK09G19470-HanSK09G19480|intergenic_region|HanSK09G19470-HanSK09G19480|||n.112765421T>C||||||	SNP
MFV_GE	9	177315525	T	C	0.08	3.82763e-08	ANN=T|intergenic_region|MODIFIER|HanSK09G39710-HanSK09G39720|HanSK09G39710-HanSK09G39720|intergenic_region|HanSK09G39710-HanSK09G39720|||n.177315525C>T||||||	SNP
MFV_GE	10	12316362	G	A	0.223	5.2152e-08	ANN=A|synonymous_variant|LOW|HanSK10G03600|HanSK10G03600|transcript|HanSK10G03600.mRNA1|protein_coding|1/5|c.150C>T|p.Tyr50Tyr|150/2094|150/2094|50/697||	SNP
MFV_GE	10	22410294	C	G	0.076	1.29313e-09	ANN=C|intron_variant|MODIFIER|HanSK10G05810|HanSK10G05810|transcript|HanSK10G05810.mRNA1|protein_coding|13/21|c.1965+28C>G||||||	SNP
MFV_GE	10	22416550	C	T	0.145	3.49807e-08	ANN=C|intron_variant|MODIFIER|HanSK10G05810|HanSK10G05810|transcript|HanSK10G05810.mRNA1|protein_coding|5/21|c.594-38A>G||||||	SNP
MFV_GE	10	57105070	G	A	0.094	5.59604e-09	ANN=G|intergenic_region|MODIFIER|HanSK10G12310-HanSK10G12320|HanSK10G12310-HanSK10G12320|intergenic_region|HanSK10G12310-HanSK10G12320|||n.57105070A>G||||||	SNP
MFV_GE	11	15724816	C	T	0.499	5.64233e-10	ANN=C|downstream_gene_variant|MODIFIER|HanSK11G05540|HanSK11G05540|transcript|HanSK11G05540.mRNA1|protein_coding||c.*4191T>C|||||4191|,C|downstream_gene_variant|MODIFIER|HanSK11G05550|HanSK11G05550|transcript|HanSK11G05550.mRNA1|protein_coding||c.*43A>G|||||43|,C|intergenic_region|MODIFIER|HanSK11G05540-HanSK11G05550|HanSK11G05540-HanSK11G05550|intergenic_region|HanSK11G05540-HanSK11G05550|||n.15…	SNP
MFV_GE	11	31728674	A	G	0.502	3.2821e-09	ANN=A|intergenic_region|MODIFIER|HanSK11G08660-HanSK11G08670|HanSK11G08660-HanSK11G08670|intergenic_region|HanSK11G08660-HanSK11G08670|||n.31728674G>A||||||	SNP
MFV_GE	11	119206017	G	T	0.498	1.5722e-16	ANN=G|intergenic_region|MODIFIER|HanSK11G23380-HanSK11G23390|HanSK11G23380-HanSK11G23390|intergenic_region|HanSK11G23380-HanSK11G23390|||n.119206017T>G||||||	SNP
MFV_GE	11	158020679	A	G	0.498	5.938e-09	ANN=A|intergenic_region|MODIFIER|HanSK11G30410-HanSK11G30420|HanSK11G30410-HanSK11G30420|intergenic_region|HanSK11G30410-HanSK11G30420|||n.158020679G>A||||||	SNP
MFV_GE	11	172474199	C	T	0.501	7.77824e-12	ANN=C|intergenic_region|MODIFIER|HanSK11G33870-HanSK11G33880|HanSK11G33870-HanSK11G33880|intergenic_region|HanSK11G33870-HanSK11G33880|||n.172474199T>C||||||	SNP
MFV_GE	11	172475059	C	T	0.501	7.77824e-12	ANN=C|intergenic_region|MODIFIER|HanSK11G33870-HanSK11G33880|HanSK11G33870-HanSK11G33880|intergenic_region|HanSK11G33870-HanSK11G33880|||n.172475059T>C||||||	SNP
MFV_GE	11	185487187	C	T	0.066	1.44481e-08	ANN=C|upstream_gene_variant|MODIFIER|HanSK11G38630|HanSK11G38630|transcript|HanSK11G38630.mRNA1|protein_coding||c.-1102T>C|||||1102|,C|intergenic_region|MODIFIER|HanSK11G38620-HanSK11G38630|HanSK11G38620-HanSK11G38630|intergenic_region|HanSK11G38620-HanSK11G38630|||n.185487187T>C||||||	SNP
MFV_GE	11	185492649	A	T	0.064	5.94441e-08	ANN=A|downstream_gene_variant|MODIFIER|HanSK11G38640|HanSK11G38640|transcript|HanSK11G38640.mRNA1|protein_coding||c.*4632A>T|||||4632|,A|intron_variant|MODIFIER|HanSK11G38630|HanSK11G38630|transcript|HanSK11G38630.mRNA1|protein_coding|7/8|c.1096-204T>A||||||	SNP
MFV_GE	11	185496186	T	C	0.068	4.50345e-08	ANN=T|downstream_gene_variant|MODIFIER|HanSK11G38630|HanSK11G38630|transcript|HanSK11G38630.mRNA1|protein_coding||c.*2747C>T|||||2747|,T|downstream_gene_variant|MODIFIER|HanSK11G38640|HanSK11G38640|transcript|HanSK11G38640.mRNA1|protein_coding||c.*1095G>A|||||1095|,T|intergenic_region|MODIFIER|HanSK11G38630-HanSK11G38640|HanSK11G38630-HanSK11G38640|intergenic_region|HanSK11G38630-HanSK11G38640|||…	SNP
MFV_GE	11	185535248	A	C	0.064	6.13488e-08	ANN=A|intergenic_region|MODIFIER|HanSK11G38650-HanSK11G38660|HanSK11G38650-HanSK11G38660|intergenic_region|HanSK11G38650-HanSK11G38660|||n.185535248C>A||||||	SNP
MFV_GE	11	185553266	T	C	0.064	6.45444e-09	ANN=T|intergenic_region|MODIFIER|HanSK11G38650-HanSK11G38660|HanSK11G38650-HanSK11G38660|intergenic_region|HanSK11G38650-HanSK11G38660|||n.185553266C>T||||||	SNP
MFV_GE	11	186075107	A	C	0.068	2.78682e-08	ANN=C|synonymous_variant|LOW|HanSK11G38820|HanSK11G38820|transcript|HanSK11G38820.mRNA1|protein_coding|1/5|c.171A>C|p.Val57Val|171/1089|171/1089|57/362||	SNP
MFV_GE	12	14873305	A	C	0.139	2.29562e-08	ANN=A|intron_variant|MODIFIER|HanSK12G06660|HanSK12G06660|transcript|HanSK12G06660.mRNA1|protein_coding|5/17|c.1129+252G>T||||||	SNP
MFV_GE	12	14896559	T	C	0.113	2.61487e-08	ANN=T|intergenic_region|MODIFIER|HanSK12G06670-HanSK12G06680|HanSK12G06670-HanSK12G06680|intergenic_region|HanSK12G06670-HanSK12G06680|||n.14896559C>T||||||	SNP
MFV_GE	12	46187085	C	T	0.011	2.95495e-08	ANN=C|upstream_gene_variant|MODIFIER|HanSK12G15320|HanSK12G15320|transcript|HanSK12G15320.mRNA1|protein_coding||c.-2441T>C|||||2441|,C|intergenic_region|MODIFIER|HanSK12G15310-HanSK12G15320|HanSK12G15310-HanSK12G15320|intergenic_region|HanSK12G15310-HanSK12G15320|||n.46187085T>C||||||	SNP
MFV_GE	14	53963033	G	A	0.042	2.06689e-08	ANN=G|intron_variant|MODIFIER|HanSK14G06360|HanSK14G06360|transcript|HanSK14G06360.mRNA1|protein_coding|1/2|c.121+47A>G||||||	SNP
MFV_GE	14	54144974	T	C	0.033	1.23737e-08	ANN=T|intergenic_region|MODIFIER|HanSK14G06380-HanSK14G06390|HanSK14G06380-HanSK14G06390|intergenic_region|HanSK14G06380-HanSK14G06390|||n.54144974C>T||||||	SNP
MFV_GE	14	56903781	A	G	0.036	3.7673e-08	ANN=A|intergenic_region|MODIFIER|HanSK14G07020-HanSK14G07030|HanSK14G07020-HanSK14G07030|intergenic_region|HanSK14G07020-HanSK14G07030|||n.56903781G>A||||||	SNP
MFV_GE	14	57326914	A	T	0.035	2.00459e-08	ANN=A|intergenic_region|MODIFIER|HanSK14G07100-HanSK14G07110|HanSK14G07100-HanSK14G07110|intergenic_region|HanSK14G07100-HanSK14G07110|||n.57326914T>A||||||	SNP
MFV_GE	14	58014273	A	C	0.035	3.87422e-08	ANN=A|intergenic_region|MODIFIER|HanSK14G07180-HanSK14G07190|HanSK14G07180-HanSK14G07190|intergenic_region|HanSK14G07180-HanSK14G07190|||n.58014273C>A||||||	SNP
MFV_GE	14	58355485	T	C	0.035	5.07818e-08	ANN=T|intergenic_region|MODIFIER|HanSK14G07180-HanSK14G07190|HanSK14G07180-HanSK14G07190|intergenic_region|HanSK14G07180-HanSK14G07190|||n.58355485C>T||||||	SNP
MFV_GE	14	59036587	C	A	0.035	5.97645e-08	ANN=C|intergenic_region|MODIFIER|HanSK14G07310-HanSK14G07320|HanSK14G07310-HanSK14G07320|intergenic_region|HanSK14G07310-HanSK14G07320|||n.59036587A>C||||||	SNP
MFV_GE	14	59068994	T	C	0.037	2.87838e-09	ANN=T|intergenic_region|MODIFIER|HanSK14G07310-HanSK14G07320|HanSK14G07310-HanSK14G07320|intergenic_region|HanSK14G07310-HanSK14G07320|||n.59068994C>T||||||	SNP
MFV_GE	14	59238289	A	C	0.036	6.28234e-08	ANN=A|intergenic_region|MODIFIER|HanSK14G07350-HanSK14G07360|HanSK14G07350-HanSK14G07360|intergenic_region|HanSK14G07350-HanSK14G07360|||n.59238289C>A||||||	SNP
MFV_GE	14	59655111	A	G	0.032	4.48831e-09	ANN=A|intergenic_region|MODIFIER|HanSK14G07450-HanSK14G07460|HanSK14G07450-HanSK14G07460|intergenic_region|HanSK14G07450-HanSK14G07460|||n.59655111G>A||||||	SNP
MFV_GE	14	59988887	A	G	0.035	1.04205e-08	ANN=A|intergenic_region|MODIFIER|HanSK14G07550-HanSK14G07560|HanSK14G07550-HanSK14G07560|intergenic_region|HanSK14G07550-HanSK14G07560|||n.59988887G>A||||||	SNP
MFV_GE	16	30548268	C	T	0.077	5.12612e-08	ANN=C|upstream_gene_variant|MODIFIER|HanSK16G08180|HanSK16G08180|transcript|HanSK16G08180.mRNA1|protein_coding||c.-677A>G|||||677|,C|intergenic_region|MODIFIER|HanSK16G08180-HanSK16G08190|HanSK16G08180-HanSK16G08190|intergenic_region|HanSK16G08180-HanSK16G08190|||n.30548268T>C||||||	SNP
MFV_GE	16	30590620	C	T	0.068	6.5462e-08	ANN=C|intergenic_region|MODIFIER|HanSK16G08180-HanSK16G08190|HanSK16G08180-HanSK16G08190|intergenic_region|HanSK16G08180-HanSK16G08190|||n.30590620T>C||||||	SNP
MFV_GE	16	30641214	C	T	0.077	4.38882e-08	ANN=C|intergenic_region|MODIFIER|HanSK16G08180-HanSK16G08190|HanSK16G08180-HanSK16G08190|intergenic_region|HanSK16G08180-HanSK16G08190|||n.30641214T>C||||||	SNP
MFV_GE	16	30651442	T	C	0.072	1.35536e-08	ANN=T|intergenic_region|MODIFIER|HanSK16G08180-HanSK16G08190|HanSK16G08180-HanSK16G08190|intergenic_region|HanSK16G08180-HanSK16G08190|||n.30651442C>T||||||	SNP
MFV_GE	16	36842610	A	G	0.111	5.51634e-08	ANN=A|intergenic_region|MODIFIER|HanSK16G09220-HanSK16G09230|HanSK16G09220-HanSK16G09230|intergenic_region|HanSK16G09220-HanSK16G09230|||n.36842610G>A||||||	SNP
MFV_GE	16	43293092	G	C	0.126	1.20012e-08	ANN=G|intergenic_region|MODIFIER|HanSK16G10420-HanSK16G10430|HanSK16G10420-HanSK16G10430|intergenic_region|HanSK16G10420-HanSK16G10430|||n.43293092C>G||||||	SNP
MFV_GE	16	43416069	T	C	0.133	7.13109e-10	ANN=T|intergenic_region|MODIFIER|HanSK16G10420-HanSK16G10430|HanSK16G10420-HanSK16G10430|intergenic_region|HanSK16G10420-HanSK16G10430|||n.43416069C>T||||||	SNP
MFV_GE	16	43419696	T	C	0.127	1.46826e-09	ANN=T|intergenic_region|MODIFIER|HanSK16G10420-HanSK16G10430|HanSK16G10420-HanSK16G10430|intergenic_region|HanSK16G10420-HanSK16G10430|||n.43419696C>T||||||	SNP
MFV_GE	16	43422152	G	A	0.135	8.62479e-10	ANN=G|intergenic_region|MODIFIER|HanSK16G10420-HanSK16G10430|HanSK16G10420-HanSK16G10430|intergenic_region|HanSK16G10420-HanSK16G10430|||n.43422152A>G||||||	SNP
MFV_GE	16	43440411	A	T	0.123	5.33239e-08	ANN=A|intergenic_region|MODIFIER|HanSK16G10420-HanSK16G10430|HanSK16G10420-HanSK16G10430|intergenic_region|HanSK16G10420-HanSK16G10430|||n.43440411T>A||||||	SNP
MFV_GE	17	6440791	C	A	0.498	2.51214e-08	ANN=C|downstream_gene_variant|MODIFIER|HanSK17G03270|HanSK17G03270|transcript|HanSK17G03270.mRNA1|protein_coding||c.*12A>C|||||12|,C|intergenic_region|MODIFIER|HanSK17G03270-HanSK17G03280|HanSK17G03270-HanSK17G03280|intergenic_region|HanSK17G03270-HanSK17G03280|||n.6440791A>C||||||	SNP
MFV_GE	17	94679586	T	C	0.047	5.4553e-08	ANN=T|intergenic_region|MODIFIER|HanSK17G27200-HanSK17G27210|HanSK17G27200-HanSK17G27210|intergenic_region|HanSK17G27200-HanSK17G27210|||n.94679586C>T||||||	SNP
MFV_GE	17	96715639	T	A	0.016	4.93233e-13	ANN=T|intergenic_region|MODIFIER|HanSK17G27510-HanSK17G27520|HanSK17G27510-HanSK17G27520|intergenic_region|HanSK17G27510-HanSK17G27520|||n.96715639A>T||||||	SNP
MFV_GE	17	97731571	T	C	0.496	5.47961e-09	ANN=T|upstream_gene_variant|MODIFIER|HanSK17G27660|HanSK17G27660|transcript|HanSK17G27660.mRNA1|protein_coding||c.-4334G>A|||||4334|,T|downstream_gene_variant|MODIFIER|HanSK17G27650|HanSK17G27650|transcript|HanSK17G27650.mRNA1|protein_coding||c.*3915C>T|||||3915|,T|intergenic_region|MODIFIER|HanSK17G27650-HanSK17G27670|HanSK17G27650-HanSK17G27670|intergenic_region|HanSK17G27650-HanSK17G27670|||n.…	SNP
MFV_GE	17	103456958	T	G	0.062	1.11776e-08	ANN=G|upstream_gene_variant|MODIFIER|HanSK17G28450|HanSK17G28450|transcript|HanSK17G28450.mRNA1|protein_coding||c.-65A>C|||||65|,G|intergenic_region|MODIFIER|HanSK17G28450-HanSK17G28460|HanSK17G28450-HanSK17G28460|intergenic_region|HanSK17G28450-HanSK17G28460|||n.103456958T>G||||||	SNP
MFV_GE	17	199424337	T	C	0.024	5.91343e-09	ANN=T|intergenic_region|MODIFIER|HanSK17G44610-HanSK17G44620|HanSK17G44610-HanSK17G44620|intergenic_region|HanSK17G44610-HanSK17G44620|||n.199424337C>T||||||	SNP
MFV_GE	17	199444820	C	G	0.038	8.32433e-09	ANN=G|downstream_gene_variant|MODIFIER|HanSK17G44620|HanSK17G44620|transcript|HanSK17G44620.mRNA1|protein_coding||c.*3119G>C|||||3119|,G|intergenic_region|MODIFIER|HanSK17G44610-HanSK17G44620|HanSK17G44610-HanSK17G44620|intergenic_region|HanSK17G44610-HanSK17G44620|||n.199444820C>G||||||	SNP
MFV_GE	17	199594710	T	C	0.018	5.38924e-08	ANN=C|upstream_gene_variant|MODIFIER|HanSK17G44690|HanSK17G44690|transcript|HanSK17G44690.mRNA1|protein_coding||c.-1396A>G|||||1396|,C|intergenic_region|MODIFIER|HanSK17G44690-HanSK17G44700|HanSK17G44690-HanSK17G44700|intergenic_region|HanSK17G44690-HanSK17G44700|||n.199594710T>C||||||	SNP
MFV_GE	17	199640558	G	A	0.032	6.22537e-09	ANN=G|upstream_gene_variant|MODIFIER|HanSK17G44700|HanSK17G44700|transcript|HanSK17G44700.mRNA1|protein_coding||c.-3487A>G|||||3487|,G|intergenic_region|MODIFIER|HanSK17G44690-HanSK17G44700|HanSK17G44690-HanSK17G44700|intergenic_region|HanSK17G44690-HanSK17G44700|||n.199640558A>G||||||	SNP
MFV_GR	1	139156699	G	A	0.369	4.84153e-08	ANN=A|downstream_gene_variant|MODIFIER|HanSK01G30430|HanSK01G30430|transcript|HanSK01G30430.mRNA1|protein_coding||c.*4172C>T|||||4172|,A|intergenic_region|MODIFIER|HanSK01G30420-HanSK01G30430|HanSK01G30420-HanSK01G30430|intergenic_region|HanSK01G30420-HanSK01G30430|||n.139156699G>A||||||	SNP
MFV_GVI	1	67299180	T	A	0.499	1.86537e-09	ANN=A|intergenic_region|MODIFIER|HanSK01G12270-HanSK01G12280|HanSK01G12270-HanSK01G12280|intergenic_region|HanSK01G12270-HanSK01G12280|||n.67299180T>A||||||	SNP
MFV_GVI	3	175467235	A	G	0.034	5.48783e-08	ANN=G|intergenic_region|MODIFIER|HanSK03G35010-HanSK03G35020|HanSK03G35010-HanSK03G35020|intergenic_region|HanSK03G35010-HanSK03G35020|||n.175467235A>G||||||	SNP
MFV_GVI	5	27654195	A	G	0.494	1.38221e-08	ANN=A|intergenic_region|MODIFIER|HanSK05G06320-HanSK05G06330|HanSK05G06320-HanSK05G06330|intergenic_region|HanSK05G06320-HanSK05G06330|||n.27654195G>A||||||	SNP
MFV_GVI	6	8003545	C	T	0.165	1.22967e-08	ANN=C|missense_variant|MODERATE|HanSK06G03540|HanSK06G03540|transcript|HanSK06G03540.mRNA1|protein_coding|8/8|c.1685T>C|p.Val562Ala|1685/1938|1685/1938|562/645||	SNP
MFV_GVI	7	12193474	A	C	0.015	8.54801e-09	ANN=A|intergenic_region|MODIFIER|HanSK07G03830-HanSK07G03840|HanSK07G03830-HanSK07G03840|intergenic_region|HanSK07G03830-HanSK07G03840|||n.12193474C>A||||||	SNP
MFV_GVI	10	24215393	C	G	0.072	2.80377e-08	ANN=C|upstream_gene_variant|MODIFIER|HanSK10G06180|HanSK10G06180|transcript|HanSK10G06180.mRNA1|protein_coding||c.-151C>G|||||151|,C|downstream_gene_variant|MODIFIER|HanSK10G06190|HanSK10G06190|transcript|HanSK10G06190.mRNA1|protein_coding||c.*1220C>G|||||1220|,C|intergenic_region|MODIFIER|HanSK10G06180-HanSK10G06190|HanSK10G06180-HanSK10G06190|intergenic_region|HanSK10G06180-HanSK10G06190|||n.24…	SNP
MFV_GVI	10	64498955	T	C	0.492	3.14992e-12	ANN=T|intergenic_region|MODIFIER|HanSK10G12980-HanSK10G12990|HanSK10G12980-HanSK10G12990|intergenic_region|HanSK10G12980-HanSK10G12990|||n.64498955C>T||||||	SNP
MFV_GVI	11	8775286	C	T	0.499	1.72898e-09	ANN=C|upstream_gene_variant|MODIFIER|HanSK11G03360|HanSK11G03360|transcript|HanSK11G03360.mRNA1|protein_coding||c.-3038T>C|||||3038|,C|downstream_gene_variant|MODIFIER|HanSK11G03370|HanSK11G03370|transcript|HanSK11G03370.mRNA1|protein_coding||c.*4606A>G|||||4606|,C|intergenic_region|MODIFIER|HanSK11G03350-HanSK11G03360|HanSK11G03350-HanSK11G03360|intergenic_region|HanSK11G03350-HanSK11G03360|||n.…	SNP
MFV_GVI	11	14076038	T	C	0.147	5.96621e-08	ANN=T|upstream_gene_variant|MODIFIER|HanSK11G05160|HanSK11G05160|transcript|HanSK11G05160.mRNA1|protein_coding||c.-227G>A|||||227|,T|downstream_gene_variant|MODIFIER|HanSK11G05150|HanSK11G05150|transcript|HanSK11G05150.mRNA1|protein_coding||c.*4718C>T|||||4718|,T|downstream_gene_variant|MODIFIER|HanSK11G05170|HanSK11G05170|transcript|HanSK11G05170.mRNA1|protein_coding||c.*2645G>A|||||2645|,T|inte…	SNP
MFV_GVI	11	134550102	C	T	0.018	5.25939e-08	ANN=C|intergenic_region|MODIFIER|HanSK11G25780-HanSK11G25790|HanSK11G25780-HanSK11G25790|intergenic_region|HanSK11G25780-HanSK11G25790|||n.134550102T>C||||||	SNP
MFV_GVI	15	134571134	G	A	0.081	2.152e-08	ANN=G|intergenic_region|MODIFIER|HanSK15G34770-HanSK15G34780|HanSK15G34770-HanSK15G34780|intergenic_region|HanSK15G34770-HanSK15G34780|||n.134571134A>G||||||	SNP
MFV_GVI	15	134580907	C	T	0.081	2.70673e-08	ANN=C|intergenic_region|MODIFIER|HanSK15G34770-HanSK15G34780|HanSK15G34770-HanSK15G34780|intergenic_region|HanSK15G34770-HanSK15G34780|||n.134580907T>C||||||	SNP
MFV_GVI	16	58998265	C	T	0.043	3.05992e-08	ANN=C|upstream_gene_variant|MODIFIER|HanSK16G12930|HanSK16G12930|transcript|HanSK16G12930.mRNA1|protein_coding||c.-368A>G|||||368|,C|intergenic_region|MODIFIER|HanSK16G12930-HanSK16G12940|HanSK16G12930-HanSK16G12940|intergenic_region|HanSK16G12930-HanSK16G12940|||n.58998265T>C||||||	SNP
MFV_GVI	17	69254181	T	C	0.499	2.95474e-08	ANN=T|intergenic_region|MODIFIER|HanSK17G23360-HanSK17G23370|HanSK17G23360-HanSK17G23370|intergenic_region|HanSK17G23360-HanSK17G23370|||n.69254181C>T||||||	SNP
MFV_GVI	17	145717844	T	C	0.493	3.38676e-12	ANN=T|synonymous_variant|LOW|HanSK17G34480|HanSK17G34480|transcript|HanSK17G34480.mRNA1|protein_coding|2/2|c.345G>A|p.Ala115Ala|345/366|345/366|115/121||	SNP
MFV_RL	3	125796288	A	C	0.093	4.30983e-08	ANN=A|intergenic_region|MODIFIER|HanSK03G18530-HanSK03G18540|HanSK03G18530-HanSK03G18540|intergenic_region|HanSK03G18530-HanSK03G18540|||n.125796288C>A||||||	SNP
MFV_RL	4	5921196	A	G	0.109	4.81735e-08	ANN=A|intergenic_region|MODIFIER|HanSK04G01900-HanSK04G01910|HanSK04G01900-HanSK04G01910|intergenic_region|HanSK04G01900-HanSK04G01910|||n.5921196G>A||||||	SNP
MFV_RL	5	110278152	C	T	0.084	6.66991e-08	ANN=C|synonymous_variant|LOW|HanSK05G17180|HanSK05G17180|transcript|HanSK05G17180.mRNA1|protein_coding|3/3|c.816T>C|p.Asp272Asp|816/906|816/906|272/301||	SNP
MFV_RL	10	64498955	T	C	0.492	2.90883e-08	ANN=T|intergenic_region|MODIFIER|HanSK10G12980-HanSK10G12990|HanSK10G12980-HanSK10G12990|intergenic_region|HanSK10G12980-HanSK10G12990|||n.64498955C>T||||||	SNP
MFV_RL	11	186471221	A	C	0.057	2.79598e-08	ANN=A|upstream_gene_variant|MODIFIER|HanSK11G39160|HanSK11G39160|transcript|HanSK11G39160.mRNA1|protein_coding||c.-1402G>T|||||1402|,A|downstream_gene_variant|MODIFIER|HanSK11G39150|HanSK11G39150|transcript|HanSK11G39150.mRNA1|protein_coding||c.*3945C>A|||||3945|,A|downstream_gene_variant|MODIFIER|HanSK11G39180|HanSK11G39180|transcript|HanSK11G39180.mRNA1|protein_coding||c.*4755G>T|||||4755|,A|in…	SNP
MFV_RL	17	145717844	T	C	0.493	6.25919e-08	ANN=T|synonymous_variant|LOW|HanSK17G34480|HanSK17G34480|transcript|HanSK17G34480.mRNA1|protein_coding|2/2|c.345G>A|p.Ala115Ala|345/366|345/366|115/121||	SNP
RL	5	152144174	G	A	0.07	1.30846e-08	ANN=G|intergenic_region|MODIFIER|HanSK05G25930-HanSK05G25940|HanSK05G25930-HanSK05G25940|intergenic_region|HanSK05G25930-HanSK05G25940|||n.152144174A>G||||||	SNP
RL	7	40481246	C	T	0.066	5.63749e-08	ANN=C|intergenic_region|MODIFIER|HanSK07G07300-HanSK07G07310|HanSK07G07300-HanSK07G07310|intergenic_region|HanSK07G07300-HanSK07G07310|||n.40481246T>C||||||	SNP
RL	9	123762896	G	A	0.045	3.4723e-08	ANN=G|missense_variant|MODERATE|HanSK09G22380|HanSK09G22380|transcript|HanSK09G22380.mRNA1|protein_coding|4/4|c.2506A>G|p.Arg836Gly|2506/2724|2506/2724|836/907||	SNP
RL	11	171308190	G	A	0.068	2.69736e-08	ANN=G|intron_variant|MODIFIER|HanSK11G33720|HanSK11G33720|transcript|HanSK11G33720.mRNA1|protein_coding|11/31|c.1431-227T>C||||||	SNP
RL	13	156517034	G	A	0.044	6.78563e-08	ANN=A|upstream_gene_variant|MODIFIER|HanSK13G37100|HanSK13G37100|transcript|HanSK13G37100.mRNA1|protein_coding||c.-2177C>T|||||2177|,A|downstream_gene_variant|MODIFIER|HanSK13G37110|HanSK13G37110|transcript|HanSK13G37110.mRNA1|protein_coding||c.*125C>T|||||125|,A|intergenic_region|MODIFIER|HanSK13G37100-HanSK13G37110|HanSK13G37100-HanSK13G37110|intergenic_region|HanSK13G37100-HanSK13G37110|||n.15…	SNP
RL	13	167783150	T	C	0.018	4.59705e-08	ANN=T|intergenic_region|MODIFIER|HanSK13G41610-HanSK13G41620|HanSK13G41610-HanSK13G41620|intergenic_region|HanSK13G41610-HanSK13G41620|||n.167783150C>T||||||	SNP
RL	14	21394517	C	A	0.068	4.8926e-08	ANN=A|intergenic_region|MODIFIER|HanSK14G02870-HanSK14G02880|HanSK14G02870-HanSK14G02880|intergenic_region|HanSK14G02870-HanSK14G02880|||n.21394517C>A||||||	SNP
STI_GE	1	35923523	T	G	0.063	2.40649e-08	ANN=T|intergenic_region|MODIFIER|HanSK01G06950-HanSK01G06960|HanSK01G06950-HanSK01G06960|intergenic_region|HanSK01G06950-HanSK01G06960|||n.35923523G>T||||||	SNP
STI_GE	1	126860506	C	A	0.057	1.28048e-08	ANN=C|intergenic_region|MODIFIER|HanSK01G25820-HanSK01G25830|HanSK01G25820-HanSK01G25830|intergenic_region|HanSK01G25820-HanSK01G25830|||n.126860506A>C||||||	SNP
STI_GE	2	8792689	C	T	0.032	3.21069e-08	ANN=C|intron_variant|MODIFIER|HanSK02G00830|HanSK02G00830|transcript|HanSK02G00830.mRNA1|protein_coding|1/3|c.56-915T>C||||||	SNP
STI_GE	2	11137109	A	C	0.043	4.86041e-09	ANN=A|intergenic_region|MODIFIER|HanSK02G01500-HanSK02G01510|HanSK02G01500-HanSK02G01510|intergenic_region|HanSK02G01500-HanSK02G01510|||n.11137109C>A||||||	SNP
STI_GE	2	139678901	C	A	0.047	4.73664e-09	ANN=A|intergenic_region|MODIFIER|HanSK02G21030-HanSK02G21040|HanSK02G21030-HanSK02G21040|intergenic_region|HanSK02G21030-HanSK02G21040|||n.139678901C>A||||||	SNP
STI_GE	2	153974541	T	C	0.054	1.8959e-09	ANN=T|intergenic_region|MODIFIER|HanSK02G24240-HanSK02G24250|HanSK02G24240-HanSK02G24250|intergenic_region|HanSK02G24240-HanSK02G24250|||n.153974541C>T||||||	SNP
STI_GE	2	153996751	A	G	0.058	5.63538e-09	ANN=A|intergenic_region|MODIFIER|HanSK02G24240-HanSK02G24250|HanSK02G24240-HanSK02G24250|intergenic_region|HanSK02G24240-HanSK02G24250|||n.153996751G>A||||||	SNP
STI_GE	2	154019233	A	G	0.059	1.29038e-08	ANN=A|intergenic_region|MODIFIER|HanSK02G24240-HanSK02G24250|HanSK02G24240-HanSK02G24250|intergenic_region|HanSK02G24240-HanSK02G24250|||n.154019233G>A||||||	SNP
STI_GE	2	154051429	G	A	0.064	8.92509e-09	ANN=G|intergenic_region|MODIFIER|HanSK02G24240-HanSK02G24250|HanSK02G24240-HanSK02G24250|intergenic_region|HanSK02G24240-HanSK02G24250|||n.154051429A>G||||||	SNP
STI_GE	2	154081107	G	A	0.055	4.1205e-09	ANN=G|intergenic_region|MODIFIER|HanSK02G24250-HanSK02G24260|HanSK02G24250-HanSK02G24260|intergenic_region|HanSK02G24250-HanSK02G24260|||n.154081107A>G||||||	SNP
STI_GE	4	11155858	T	G	0.054	1.70052e-09	ANN=T|intergenic_region|MODIFIER|HanSK04G03520-HanSK04G03530|HanSK04G03520-HanSK04G03530|intergenic_region|HanSK04G03520-HanSK04G03530|||n.11155858G>T||||||	SNP
STI_GE	4	189360850	C	T	0.498	1.3564e-08	ANN=C|upstream_gene_variant|MODIFIER|HanSK04G34890|HanSK04G34890|transcript|HanSK04G34890.mRNA1|protein_coding||c.-4005T>C|||||4005|,C|intron_variant|MODIFIER|HanSK04G34880|HanSK04G34880|transcript|HanSK04G34880.mRNA1|protein_coding|13/15|c.997-78T>C||||||	SNP
STI_GE	6	22182929	C	T	0.033	9.79257e-09	ANN=C|intergenic_region|MODIFIER|HanSK06G08500-HanSK06G08510|HanSK06G08500-HanSK06G08510|intergenic_region|HanSK06G08500-HanSK06G08510|||n.22182929T>C||||||	SNP
STI_GE	9	28439652	G	T	0.055	2.89363e-08	ANN=G|intergenic_region|MODIFIER|HanSK09G05170-HanSK09G05180|HanSK09G05170-HanSK09G05180|intergenic_region|HanSK09G05170-HanSK09G05180|||n.28439652T>G||||||	SNP
STI_GE	9	112598808	A	G	0.097	1.57646e-09	ANN=A|intergenic_region|MODIFIER|HanSK09G19420-HanSK09G19430|HanSK09G19420-HanSK09G19430|intergenic_region|HanSK09G19420-HanSK09G19430|||n.112598808G>A||||||	SNP
STI_GE	9	112617006	G	A	0.1	5.71582e-08	ANN=G|intergenic_region|MODIFIER|HanSK09G19420-HanSK09G19430|HanSK09G19420-HanSK09G19430|intergenic_region|HanSK09G19420-HanSK09G19430|||n.112617006A>G||||||	SNP
STI_GE	9	112707894	T	C	0.16	2.82992e-08	ANN=T|upstream_gene_variant|MODIFIER|HanSK09G19470|HanSK09G19470|transcript|HanSK09G19470.mRNA1|protein_coding||c.-4052G>A|||||4052|,T|intergenic_region|MODIFIER|HanSK09G19470-HanSK09G19480|HanSK09G19470-HanSK09G19480|intergenic_region|HanSK09G19470-HanSK09G19480|||n.112707894C>T||||||	SNP
STI_GE	9	112765421	C	T	0.164	2.5148e-08	ANN=C|intergenic_region|MODIFIER|HanSK09G19470-HanSK09G19480|HanSK09G19470-HanSK09G19480|intergenic_region|HanSK09G19470-HanSK09G19480|||n.112765421T>C||||||	SNP
STI_GE	9	177315525	T	C	0.08	3.82763e-08	ANN=T|intergenic_region|MODIFIER|HanSK09G39710-HanSK09G39720|HanSK09G39710-HanSK09G39720|intergenic_region|HanSK09G39710-HanSK09G39720|||n.177315525C>T||||||	SNP
STI_GE	10	12316362	G	A	0.223	5.2152e-08	ANN=A|synonymous_variant|LOW|HanSK10G03600|HanSK10G03600|transcript|HanSK10G03600.mRNA1|protein_coding|1/5|c.150C>T|p.Tyr50Tyr|150/2094|150/2094|50/697||	SNP
STI_GE	10	22410294	C	G	0.076	1.29313e-09	ANN=C|intron_variant|MODIFIER|HanSK10G05810|HanSK10G05810|transcript|HanSK10G05810.mRNA1|protein_coding|13/21|c.1965+28C>G||||||	SNP
STI_GE	10	22416550	C	T	0.145	3.49807e-08	ANN=C|intron_variant|MODIFIER|HanSK10G05810|HanSK10G05810|transcript|HanSK10G05810.mRNA1|protein_coding|5/21|c.594-38A>G||||||	SNP
STI_GE	10	57105070	G	A	0.094	5.59604e-09	ANN=G|intergenic_region|MODIFIER|HanSK10G12310-HanSK10G12320|HanSK10G12310-HanSK10G12320|intergenic_region|HanSK10G12310-HanSK10G12320|||n.57105070A>G||||||	SNP
STI_GE	11	15724816	C	T	0.499	5.64233e-10	ANN=C|downstream_gene_variant|MODIFIER|HanSK11G05540|HanSK11G05540|transcript|HanSK11G05540.mRNA1|protein_coding||c.*4191T>C|||||4191|,C|downstream_gene_variant|MODIFIER|HanSK11G05550|HanSK11G05550|transcript|HanSK11G05550.mRNA1|protein_coding||c.*43A>G|||||43|,C|intergenic_region|MODIFIER|HanSK11G05540-HanSK11G05550|HanSK11G05540-HanSK11G05550|intergenic_region|HanSK11G05540-HanSK11G05550|||n.15…	SNP
STI_GE	11	31728674	A	G	0.502	3.2821e-09	ANN=A|intergenic_region|MODIFIER|HanSK11G08660-HanSK11G08670|HanSK11G08660-HanSK11G08670|intergenic_region|HanSK11G08660-HanSK11G08670|||n.31728674G>A||||||	SNP
STI_GE	11	119206017	G	T	0.498	1.5722e-16	ANN=G|intergenic_region|MODIFIER|HanSK11G23380-HanSK11G23390|HanSK11G23380-HanSK11G23390|intergenic_region|HanSK11G23380-HanSK11G23390|||n.119206017T>G||||||	SNP
STI_GE	11	158020679	A	G	0.498	5.938e-09	ANN=A|intergenic_region|MODIFIER|HanSK11G30410-HanSK11G30420|HanSK11G30410-HanSK11G30420|intergenic_region|HanSK11G30410-HanSK11G30420|||n.158020679G>A||||||	SNP
STI_GE	11	172474199	C	T	0.501	7.77824e-12	ANN=C|intergenic_region|MODIFIER|HanSK11G33870-HanSK11G33880|HanSK11G33870-HanSK11G33880|intergenic_region|HanSK11G33870-HanSK11G33880|||n.172474199T>C||||||	SNP
STI_GE	11	172475059	C	T	0.501	7.77824e-12	ANN=C|intergenic_region|MODIFIER|HanSK11G33870-HanSK11G33880|HanSK11G33870-HanSK11G33880|intergenic_region|HanSK11G33870-HanSK11G33880|||n.172475059T>C||||||	SNP
STI_GE	11	185487187	C	T	0.066	1.44481e-08	ANN=C|upstream_gene_variant|MODIFIER|HanSK11G38630|HanSK11G38630|transcript|HanSK11G38630.mRNA1|protein_coding||c.-1102T>C|||||1102|,C|intergenic_region|MODIFIER|HanSK11G38620-HanSK11G38630|HanSK11G38620-HanSK11G38630|intergenic_region|HanSK11G38620-HanSK11G38630|||n.185487187T>C||||||	SNP
STI_GE	11	185492649	A	T	0.064	5.94441e-08	ANN=A|downstream_gene_variant|MODIFIER|HanSK11G38640|HanSK11G38640|transcript|HanSK11G38640.mRNA1|protein_coding||c.*4632A>T|||||4632|,A|intron_variant|MODIFIER|HanSK11G38630|HanSK11G38630|transcript|HanSK11G38630.mRNA1|protein_coding|7/8|c.1096-204T>A||||||	SNP
STI_GE	11	185496186	T	C	0.068	4.50345e-08	ANN=T|downstream_gene_variant|MODIFIER|HanSK11G38630|HanSK11G38630|transcript|HanSK11G38630.mRNA1|protein_coding||c.*2747C>T|||||2747|,T|downstream_gene_variant|MODIFIER|HanSK11G38640|HanSK11G38640|transcript|HanSK11G38640.mRNA1|protein_coding||c.*1095G>A|||||1095|,T|intergenic_region|MODIFIER|HanSK11G38630-HanSK11G38640|HanSK11G38630-HanSK11G38640|intergenic_region|HanSK11G38630-HanSK11G38640|||…	SNP
STI_GE	11	185535248	A	C	0.064	6.13488e-08	ANN=A|intergenic_region|MODIFIER|HanSK11G38650-HanSK11G38660|HanSK11G38650-HanSK11G38660|intergenic_region|HanSK11G38650-HanSK11G38660|||n.185535248C>A||||||	SNP
STI_GE	11	185553266	T	C	0.064	6.45444e-09	ANN=T|intergenic_region|MODIFIER|HanSK11G38650-HanSK11G38660|HanSK11G38650-HanSK11G38660|intergenic_region|HanSK11G38650-HanSK11G38660|||n.185553266C>T||||||	SNP
STI_GE	11	186075107	A	C	0.068	2.78682e-08	ANN=C|synonymous_variant|LOW|HanSK11G38820|HanSK11G38820|transcript|HanSK11G38820.mRNA1|protein_coding|1/5|c.171A>C|p.Val57Val|171/1089|171/1089|57/362||	SNP
STI_GE	12	14873305	A	C	0.139	2.29562e-08	ANN=A|intron_variant|MODIFIER|HanSK12G06660|HanSK12G06660|transcript|HanSK12G06660.mRNA1|protein_coding|5/17|c.1129+252G>T||||||	SNP
STI_GE	12	14896559	T	C	0.113	2.61487e-08	ANN=T|intergenic_region|MODIFIER|HanSK12G06670-HanSK12G06680|HanSK12G06670-HanSK12G06680|intergenic_region|HanSK12G06670-HanSK12G06680|||n.14896559C>T||||||	SNP
STI_GE	12	46187085	C	T	0.011	2.95495e-08	ANN=C|upstream_gene_variant|MODIFIER|HanSK12G15320|HanSK12G15320|transcript|HanSK12G15320.mRNA1|protein_coding||c.-2441T>C|||||2441|,C|intergenic_region|MODIFIER|HanSK12G15310-HanSK12G15320|HanSK12G15310-HanSK12G15320|intergenic_region|HanSK12G15310-HanSK12G15320|||n.46187085T>C||||||	SNP
STI_GE	14	53963033	G	A	0.042	2.06689e-08	ANN=G|intron_variant|MODIFIER|HanSK14G06360|HanSK14G06360|transcript|HanSK14G06360.mRNA1|protein_coding|1/2|c.121+47A>G||||||	SNP
STI_GE	14	54144974	T	C	0.033	1.23737e-08	ANN=T|intergenic_region|MODIFIER|HanSK14G06380-HanSK14G06390|HanSK14G06380-HanSK14G06390|intergenic_region|HanSK14G06380-HanSK14G06390|||n.54144974C>T||||||	SNP
STI_GE	14	56903781	A	G	0.036	3.7673e-08	ANN=A|intergenic_region|MODIFIER|HanSK14G07020-HanSK14G07030|HanSK14G07020-HanSK14G07030|intergenic_region|HanSK14G07020-HanSK14G07030|||n.56903781G>A||||||	SNP
STI_GE	14	57326914	A	T	0.035	2.00459e-08	ANN=A|intergenic_region|MODIFIER|HanSK14G07100-HanSK14G07110|HanSK14G07100-HanSK14G07110|intergenic_region|HanSK14G07100-HanSK14G07110|||n.57326914T>A||||||	SNP
STI_GE	14	58014273	A	C	0.035	3.87422e-08	ANN=A|intergenic_region|MODIFIER|HanSK14G07180-HanSK14G07190|HanSK14G07180-HanSK14G07190|intergenic_region|HanSK14G07180-HanSK14G07190|||n.58014273C>A||||||	SNP
STI_GE	14	58355485	T	C	0.035	5.07818e-08	ANN=T|intergenic_region|MODIFIER|HanSK14G07180-HanSK14G07190|HanSK14G07180-HanSK14G07190|intergenic_region|HanSK14G07180-HanSK14G07190|||n.58355485C>T||||||	SNP
STI_GE	14	59036587	C	A	0.035	5.97645e-08	ANN=C|intergenic_region|MODIFIER|HanSK14G07310-HanSK14G07320|HanSK14G07310-HanSK14G07320|intergenic_region|HanSK14G07310-HanSK14G07320|||n.59036587A>C||||||	SNP
STI_GE	14	59068994	T	C	0.037	2.87838e-09	ANN=T|intergenic_region|MODIFIER|HanSK14G07310-HanSK14G07320|HanSK14G07310-HanSK14G07320|intergenic_region|HanSK14G07310-HanSK14G07320|||n.59068994C>T||||||	SNP
STI_GE	14	59238289	A	C	0.036	6.28234e-08	ANN=A|intergenic_region|MODIFIER|HanSK14G07350-HanSK14G07360|HanSK14G07350-HanSK14G07360|intergenic_region|HanSK14G07350-HanSK14G07360|||n.59238289C>A||||||	SNP
STI_GE	14	59655111	A	G	0.032	4.48831e-09	ANN=A|intergenic_region|MODIFIER|HanSK14G07450-HanSK14G07460|HanSK14G07450-HanSK14G07460|intergenic_region|HanSK14G07450-HanSK14G07460|||n.59655111G>A||||||	SNP
STI_GE	14	59988887	A	G	0.035	1.04205e-08	ANN=A|intergenic_region|MODIFIER|HanSK14G07550-HanSK14G07560|HanSK14G07550-HanSK14G07560|intergenic_region|HanSK14G07550-HanSK14G07560|||n.59988887G>A||||||	SNP
STI_GE	16	30548268	C	T	0.077	5.12612e-08	ANN=C|upstream_gene_variant|MODIFIER|HanSK16G08180|HanSK16G08180|transcript|HanSK16G08180.mRNA1|protein_coding||c.-677A>G|||||677|,C|intergenic_region|MODIFIER|HanSK16G08180-HanSK16G08190|HanSK16G08180-HanSK16G08190|intergenic_region|HanSK16G08180-HanSK16G08190|||n.30548268T>C||||||	SNP
STI_GE	16	30590620	C	T	0.068	6.5462e-08	ANN=C|intergenic_region|MODIFIER|HanSK16G08180-HanSK16G08190|HanSK16G08180-HanSK16G08190|intergenic_region|HanSK16G08180-HanSK16G08190|||n.30590620T>C||||||	SNP
STI_GE	16	30641214	C	T	0.077	4.38882e-08	ANN=C|intergenic_region|MODIFIER|HanSK16G08180-HanSK16G08190|HanSK16G08180-HanSK16G08190|intergenic_region|HanSK16G08180-HanSK16G08190|||n.30641214T>C||||||	SNP
STI_GE	16	30651442	T	C	0.072	1.35536e-08	ANN=T|intergenic_region|MODIFIER|HanSK16G08180-HanSK16G08190|HanSK16G08180-HanSK16G08190|intergenic_region|HanSK16G08180-HanSK16G08190|||n.30651442C>T||||||	SNP
STI_GE	16	36842610	A	G	0.111	5.51634e-08	ANN=A|intergenic_region|MODIFIER|HanSK16G09220-HanSK16G09230|HanSK16G09220-HanSK16G09230|intergenic_region|HanSK16G09220-HanSK16G09230|||n.36842610G>A||||||	SNP
STI_GE	16	43293092	G	C	0.126	1.20012e-08	ANN=G|intergenic_region|MODIFIER|HanSK16G10420-HanSK16G10430|HanSK16G10420-HanSK16G10430|intergenic_region|HanSK16G10420-HanSK16G10430|||n.43293092C>G||||||	SNP
STI_GE	16	43416069	T	C	0.133	7.13109e-10	ANN=T|intergenic_region|MODIFIER|HanSK16G10420-HanSK16G10430|HanSK16G10420-HanSK16G10430|intergenic_region|HanSK16G10420-HanSK16G10430|||n.43416069C>T||||||	SNP
STI_GE	16	43419696	T	C	0.127	1.46826e-09	ANN=T|intergenic_region|MODIFIER|HanSK16G10420-HanSK16G10430|HanSK16G10420-HanSK16G10430|intergenic_region|HanSK16G10420-HanSK16G10430|||n.43419696C>T||||||	SNP
STI_GE	16	43422152	G	A	0.135	8.62479e-10	ANN=G|intergenic_region|MODIFIER|HanSK16G10420-HanSK16G10430|HanSK16G10420-HanSK16G10430|intergenic_region|HanSK16G10420-HanSK16G10430|||n.43422152A>G||||||	SNP
STI_GE	16	43440411	A	T	0.123	5.33239e-08	ANN=A|intergenic_region|MODIFIER|HanSK16G10420-HanSK16G10430|HanSK16G10420-HanSK16G10430|intergenic_region|HanSK16G10420-HanSK16G10430|||n.43440411T>A||||||	SNP
STI_GE	17	6440791	C	A	0.498	2.51214e-08	ANN=C|downstream_gene_variant|MODIFIER|HanSK17G03270|HanSK17G03270|transcript|HanSK17G03270.mRNA1|protein_coding||c.*12A>C|||||12|,C|intergenic_region|MODIFIER|HanSK17G03270-HanSK17G03280|HanSK17G03270-HanSK17G03280|intergenic_region|HanSK17G03270-HanSK17G03280|||n.6440791A>C||||||	SNP
STI_GE	17	94679586	T	C	0.047	5.4553e-08	ANN=T|intergenic_region|MODIFIER|HanSK17G27200-HanSK17G27210|HanSK17G27200-HanSK17G27210|intergenic_region|HanSK17G27200-HanSK17G27210|||n.94679586C>T||||||	SNP
STI_GE	17	96715639	T	A	0.016	4.93233e-13	ANN=T|intergenic_region|MODIFIER|HanSK17G27510-HanSK17G27520|HanSK17G27510-HanSK17G27520|intergenic_region|HanSK17G27510-HanSK17G27520|||n.96715639A>T||||||	SNP
STI_GE	17	97731571	T	C	0.496	5.47961e-09	ANN=T|upstream_gene_variant|MODIFIER|HanSK17G27660|HanSK17G27660|transcript|HanSK17G27660.mRNA1|protein_coding||c.-4334G>A|||||4334|,T|downstream_gene_variant|MODIFIER|HanSK17G27650|HanSK17G27650|transcript|HanSK17G27650.mRNA1|protein_coding||c.*3915C>T|||||3915|,T|intergenic_region|MODIFIER|HanSK17G27650-HanSK17G27670|HanSK17G27650-HanSK17G27670|intergenic_region|HanSK17G27650-HanSK17G27670|||n.…	SNP
STI_GE	17	103456958	T	G	0.062	1.11776e-08	ANN=G|upstream_gene_variant|MODIFIER|HanSK17G28450|HanSK17G28450|transcript|HanSK17G28450.mRNA1|protein_coding||c.-65A>C|||||65|,G|intergenic_region|MODIFIER|HanSK17G28450-HanSK17G28460|HanSK17G28450-HanSK17G28460|intergenic_region|HanSK17G28450-HanSK17G28460|||n.103456958T>G||||||	SNP
STI_GE	17	199424337	T	C	0.024	5.91343e-09	ANN=T|intergenic_region|MODIFIER|HanSK17G44610-HanSK17G44620|HanSK17G44610-HanSK17G44620|intergenic_region|HanSK17G44610-HanSK17G44620|||n.199424337C>T||||||	SNP
STI_GE	17	199444820	C	G	0.038	8.32433e-09	ANN=G|downstream_gene_variant|MODIFIER|HanSK17G44620|HanSK17G44620|transcript|HanSK17G44620.mRNA1|protein_coding||c.*3119G>C|||||3119|,G|intergenic_region|MODIFIER|HanSK17G44610-HanSK17G44620|HanSK17G44610-HanSK17G44620|intergenic_region|HanSK17G44610-HanSK17G44620|||n.199444820C>G||||||	SNP
STI_GE	17	199594710	T	C	0.018	5.38924e-08	ANN=C|upstream_gene_variant|MODIFIER|HanSK17G44690|HanSK17G44690|transcript|HanSK17G44690.mRNA1|protein_coding||c.-1396A>G|||||1396|,C|intergenic_region|MODIFIER|HanSK17G44690-HanSK17G44700|HanSK17G44690-HanSK17G44700|intergenic_region|HanSK17G44690-HanSK17G44700|||n.199594710T>C||||||	SNP
STI_GE	17	199640558	G	A	0.032	6.22537e-09	ANN=G|upstream_gene_variant|MODIFIER|HanSK17G44700|HanSK17G44700|transcript|HanSK17G44700.mRNA1|protein_coding||c.-3487A>G|||||3487|,G|intergenic_region|MODIFIER|HanSK17G44690-HanSK17G44700|HanSK17G44690-HanSK17G44700|intergenic_region|HanSK17G44690-HanSK17G44700|||n.199640558A>G||||||	SNP
STI_GR	1	139156699	G	A	0.369	4.84153e-08	ANN=A|downstream_gene_variant|MODIFIER|HanSK01G30430|HanSK01G30430|transcript|HanSK01G30430.mRNA1|protein_coding||c.*4172C>T|||||4172|,A|intergenic_region|MODIFIER|HanSK01G30420-HanSK01G30430|HanSK01G30420-HanSK01G30430|intergenic_region|HanSK01G30420-HanSK01G30430|||n.139156699G>A||||||	SNP
STI_GVI	1	67299180	T	A	0.499	1.86537e-09	ANN=A|intergenic_region|MODIFIER|HanSK01G12270-HanSK01G12280|HanSK01G12270-HanSK01G12280|intergenic_region|HanSK01G12270-HanSK01G12280|||n.67299180T>A||||||	SNP
STI_GVI	3	175467235	A	G	0.034	5.48783e-08	ANN=G|intergenic_region|MODIFIER|HanSK03G35010-HanSK03G35020|HanSK03G35010-HanSK03G35020|intergenic_region|HanSK03G35010-HanSK03G35020|||n.175467235A>G||||||	SNP
STI_GVI	5	27654195	A	G	0.494	1.38221e-08	ANN=A|intergenic_region|MODIFIER|HanSK05G06320-HanSK05G06330|HanSK05G06320-HanSK05G06330|intergenic_region|HanSK05G06320-HanSK05G06330|||n.27654195G>A||||||	SNP
STI_GVI	6	8003545	C	T	0.165	1.22967e-08	ANN=C|missense_variant|MODERATE|HanSK06G03540|HanSK06G03540|transcript|HanSK06G03540.mRNA1|protein_coding|8/8|c.1685T>C|p.Val562Ala|1685/1938|1685/1938|562/645||	SNP
STI_GVI	7	12193474	A	C	0.015	8.54801e-09	ANN=A|intergenic_region|MODIFIER|HanSK07G03830-HanSK07G03840|HanSK07G03830-HanSK07G03840|intergenic_region|HanSK07G03830-HanSK07G03840|||n.12193474C>A||||||	SNP
STI_GVI	10	24215393	C	G	0.072	2.80377e-08	ANN=C|upstream_gene_variant|MODIFIER|HanSK10G06180|HanSK10G06180|transcript|HanSK10G06180.mRNA1|protein_coding||c.-151C>G|||||151|,C|downstream_gene_variant|MODIFIER|HanSK10G06190|HanSK10G06190|transcript|HanSK10G06190.mRNA1|protein_coding||c.*1220C>G|||||1220|,C|intergenic_region|MODIFIER|HanSK10G06180-HanSK10G06190|HanSK10G06180-HanSK10G06190|intergenic_region|HanSK10G06180-HanSK10G06190|||n.24…	SNP
STI_GVI	10	64498955	T	C	0.492	3.14992e-12	ANN=T|intergenic_region|MODIFIER|HanSK10G12980-HanSK10G12990|HanSK10G12980-HanSK10G12990|intergenic_region|HanSK10G12980-HanSK10G12990|||n.64498955C>T||||||	SNP
STI_GVI	11	8775286	C	T	0.499	1.72898e-09	ANN=C|upstream_gene_variant|MODIFIER|HanSK11G03360|HanSK11G03360|transcript|HanSK11G03360.mRNA1|protein_coding||c.-3038T>C|||||3038|,C|downstream_gene_variant|MODIFIER|HanSK11G03370|HanSK11G03370|transcript|HanSK11G03370.mRNA1|protein_coding||c.*4606A>G|||||4606|,C|intergenic_region|MODIFIER|HanSK11G03350-HanSK11G03360|HanSK11G03350-HanSK11G03360|intergenic_region|HanSK11G03350-HanSK11G03360|||n.…	SNP
STI_GVI	11	14076038	T	C	0.147	5.96621e-08	ANN=T|upstream_gene_variant|MODIFIER|HanSK11G05160|HanSK11G05160|transcript|HanSK11G05160.mRNA1|protein_coding||c.-227G>A|||||227|,T|downstream_gene_variant|MODIFIER|HanSK11G05150|HanSK11G05150|transcript|HanSK11G05150.mRNA1|protein_coding||c.*4718C>T|||||4718|,T|downstream_gene_variant|MODIFIER|HanSK11G05170|HanSK11G05170|transcript|HanSK11G05170.mRNA1|protein_coding||c.*2645G>A|||||2645|,T|inte…	SNP
STI_GVI	11	134550102	C	T	0.018	5.25939e-08	ANN=C|intergenic_region|MODIFIER|HanSK11G25780-HanSK11G25790|HanSK11G25780-HanSK11G25790|intergenic_region|HanSK11G25780-HanSK11G25790|||n.134550102T>C||||||	SNP
STI_GVI	15	134571134	G	A	0.081	2.152e-08	ANN=G|intergenic_region|MODIFIER|HanSK15G34770-HanSK15G34780|HanSK15G34770-HanSK15G34780|intergenic_region|HanSK15G34770-HanSK15G34780|||n.134571134A>G||||||	SNP
STI_GVI	15	134580907	C	T	0.081	2.70673e-08	ANN=C|intergenic_region|MODIFIER|HanSK15G34770-HanSK15G34780|HanSK15G34770-HanSK15G34780|intergenic_region|HanSK15G34770-HanSK15G34780|||n.134580907T>C||||||	SNP
STI_GVI	16	58998265	C	T	0.043	3.05992e-08	ANN=C|upstream_gene_variant|MODIFIER|HanSK16G12930|HanSK16G12930|transcript|HanSK16G12930.mRNA1|protein_coding||c.-368A>G|||||368|,C|intergenic_region|MODIFIER|HanSK16G12930-HanSK16G12940|HanSK16G12930-HanSK16G12940|intergenic_region|HanSK16G12930-HanSK16G12940|||n.58998265T>C||||||	SNP
STI_GVI	17	69254181	T	C	0.499	2.95474e-08	ANN=T|intergenic_region|MODIFIER|HanSK17G23360-HanSK17G23370|HanSK17G23360-HanSK17G23370|intergenic_region|HanSK17G23360-HanSK17G23370|||n.69254181C>T||||||	SNP
STI_GVI	17	145717844	T	C	0.493	3.38676e-12	ANN=T|synonymous_variant|LOW|HanSK17G34480|HanSK17G34480|transcript|HanSK17G34480.mRNA1|protein_coding|2/2|c.345G>A|p.Ala115Ala|345/366|345/366|115/121||	SNP
STI_RL	3	125796288	A	C	0.093	4.30983e-08	ANN=A|intergenic_region|MODIFIER|HanSK03G18530-HanSK03G18540|HanSK03G18530-HanSK03G18540|intergenic_region|HanSK03G18530-HanSK03G18540|||n.125796288C>A||||||	SNP
STI_RL	4	5921196	A	G	0.109	4.81735e-08	ANN=A|intergenic_region|MODIFIER|HanSK04G01900-HanSK04G01910|HanSK04G01900-HanSK04G01910|intergenic_region|HanSK04G01900-HanSK04G01910|||n.5921196G>A||||||	SNP
STI_RL	5	110278152	C	T	0.084	6.66991e-08	ANN=C|synonymous_variant|LOW|HanSK05G17180|HanSK05G17180|transcript|HanSK05G17180.mRNA1|protein_coding|3/3|c.816T>C|p.Asp272Asp|816/906|816/906|272/301||	SNP
STI_RL	10	64498955	T	C	0.492	2.90883e-08	ANN=T|intergenic_region|MODIFIER|HanSK10G12980-HanSK10G12990|HanSK10G12980-HanSK10G12990|intergenic_region|HanSK10G12980-HanSK10G12990|||n.64498955C>T||||||	SNP
STI_RL	11	186471221	A	C	0.057	2.79598e-08	ANN=A|upstream_gene_variant|MODIFIER|HanSK11G39160|HanSK11G39160|transcript|HanSK11G39160.mRNA1|protein_coding||c.-1402G>T|||||1402|,A|downstream_gene_variant|MODIFIER|HanSK11G39150|HanSK11G39150|transcript|HanSK11G39150.mRNA1|protein_coding||c.*3945C>A|||||3945|,A|downstream_gene_variant|MODIFIER|HanSK11G39180|HanSK11G39180|transcript|HanSK11G39180.mRNA1|protein_coding||c.*4755G>T|||||4755|,A|in…	SNP
STI_RL	17	145717844	T	C	0.493	6.25919e-08	ANN=T|synonymous_variant|LOW|HanSK17G34480|HanSK17G34480|transcript|HanSK17G34480.mRNA1|protein_coding|2/2|c.345G>A|p.Ala115Ala|345/366|345/366|115/121||	SNP
WC_C	3	95348776	G	A	0.032	6.72534e-08	ANN=G|upstream_gene_variant|MODIFIER|HanSK03G12640|HanSK03G12640|transcript|HanSK03G12640.mRNA1|protein_coding||c.-2204T>C|||||2204|,G|intergenic_region|MODIFIER|HanSK03G12640-HanSK03G12650|HanSK03G12640-HanSK03G12650|intergenic_region|HanSK03G12640-HanSK03G12650|||n.95348776A>G||||||	SNP
WC_C	5	40464763	G	A	0.087	7.79278e-10	ANN=A|intergenic_region|MODIFIER|HanSK05G08180-HanSK05G08190|HanSK05G08180-HanSK05G08190|intergenic_region|HanSK05G08180-HanSK05G08190|||n.40464763G>A||||||	SNP
WC_C	5	41056566	C	T	0.061	2.20986e-10	ANN=C|downstream_gene_variant|MODIFIER|HanSK05G08380|HanSK05G08380|transcript|HanSK05G08380.mRNA1|protein_coding||c.*1294T>C|||||1294|,C|intergenic_region|MODIFIER|HanSK05G08380-HanSK05G08390|HanSK05G08380-HanSK05G08390|intergenic_region|HanSK05G08380-HanSK05G08390|||n.41056566T>C||||||	SNP
WC_C	5	41230838	A	G	0.065	1.54076e-09	ANN=A|intergenic_region|MODIFIER|HanSK05G08390-HanSK05G08400|HanSK05G08390-HanSK05G08400|intergenic_region|HanSK05G08390-HanSK05G08400|||n.41230838G>A||||||	SNP
WC_C	5	42144402	A	G	0.061	2.20986e-10	ANN=G|intergenic_region|MODIFIER|HanSK05G08560-HanSK05G08570|HanSK05G08560-HanSK05G08570|intergenic_region|HanSK05G08560-HanSK05G08570|||n.42144402A>G||||||	SNP
WC_C	5	43477079	T	C	0.06	1.09361e-10	ANN=T|intergenic_region|MODIFIER|HanSK05G08710-HanSK05G08720|HanSK05G08710-HanSK05G08720|intergenic_region|HanSK05G08710-HanSK05G08720|||n.43477079C>T||||||	SNP
WC_C	5	43506672	T	G	0.068	6.97781e-09	ANN=T|intergenic_region|MODIFIER|HanSK05G08710-HanSK05G08720|HanSK05G08710-HanSK05G08720|intergenic_region|HanSK05G08710-HanSK05G08720|||n.43506672G>T||||||	SNP
WC_C	8	82541244	C	T	0.029	6.45982e-08	ANN=T|downstream_gene_variant|MODIFIER|HanSK08G22480|HanSK08G22480|transcript|HanSK08G22480.mRNA1|protein_coding||c.*3218C>T|||||3218|,T|downstream_gene_variant|MODIFIER|HanSK08G22490|HanSK08G22490|transcript|HanSK08G22490.mRNA1|protein_coding||c.*2217C>T|||||2217|,T|intergenic_region|MODIFIER|HanSK08G22490-HanSK08G22500|HanSK08G22490-HanSK08G22500|intergenic_region|HanSK08G22490-HanSK08G22500|||…	SNP
WC_C	15	34058219	A	T	0.023	3.03683e-08	ANN=A|intergenic_region|MODIFIER|HanSK15G11980-HanSK15G11990|HanSK15G11980-HanSK15G11990|intergenic_region|HanSK15G11980-HanSK15G11990|||n.34058219T>A||||||	SNP
WC_C	17	171432066	A	G	0.061	2.71503e-10	ANN=A|downstream_gene_variant|MODIFIER|HanSK17G39300|HanSK17G39300|transcript|HanSK17G39300.mRNA1|protein_coding||c.*2315G>A|||||2315|,A|intron_variant|MODIFIER|HanSK17G39310|HanSK17G39310|transcript|HanSK17G39310.mRNA1|protein_coding|1/2|c.59-126G>A||||||	SNP
WC_T	5	157705272	C	T	0.342	3.45367e-09	ANN=C|intergenic_region|MODIFIER|HanSK05G27390-HanSK05G27400|HanSK05G27390-HanSK05G27400|intergenic_region|HanSK05G27390-HanSK05G27400|||n.157705272T>C||||||	SNP
WCR	1	78392529	C	T	0.486	3.48156e-08	ANN=C|downstream_gene_variant|MODIFIER|HanSK01G15310|HanSK01G15310|transcript|HanSK01G15310.mRNA1|protein_coding||c.*3263A>G|||||3263|,C|intergenic_region|MODIFIER|HanSK01G15300-HanSK01G15310|HanSK01G15300-HanSK01G15310|intergenic_region|HanSK01G15300-HanSK01G15310|||n.78392529T>C||||||	SNP
WCR	2	11649286	C	T	0.043	1.55487e-08	ANN=C|downstream_gene_variant|MODIFIER|HanSK02G01780|HanSK02G01780|transcript|HanSK02G01780.mRNA1|protein_coding||c.*4256A>G|||||4256|,C|intron_variant|MODIFIER|HanSK02G01770|HanSK02G01770|transcript|HanSK02G01770.mRNA1|protein_coding|3/13|c.273+33A>G||||||	SNP
WCR	11	22760426	T	C	0.026	4.5975e-10	ANN=T|intron_variant|MODIFIER|HanSK11G06810|HanSK11G06810|transcript|HanSK11G06810.mRNA1|protein_coding|6/6|c.772-48C>T||||||	SNP
WCR	11	36039786	C	T	0.031	1.50465e-08	ANN=C|splice_region_variant&intron_variant|LOW|HanSK11G09420|HanSK11G09420|transcript|HanSK11G09420.mRNA1|protein_coding|2/2|c.789+5A>G||||||	SNP
WCR	13	130107108	C	G	0.017	2.31947e-09	ANN=C|intron_variant|MODIFIER|HanSK13G29390|HanSK13G29390|transcript|HanSK13G29390.mRNA1|protein_coding|11/11|c.2221-40C>G||||||	SNP
WCR	14	177053528	A	G	0.037	1.05142e-08	ANN=A|upstream_gene_variant|MODIFIER|HanSK07G33690|HanSK07G33690|transcript|HanSK07G33690.mRNA1|protein_coding||c.-708C>T|||||708|,A|intergenic_region|MODIFIER|HanSK07G33690-HanSK07G33700|HanSK07G33690-HanSK07G33700|intergenic_region|HanSK07G33690-HanSK07G33700|||n.163340113G>A||||||	SNP
DvsF_C	9	84766302	T	TC	0.152	2.65128e-08	ANN=T|intergenic_region|MODIFIER|HanSK09G14530-HanSK09G14540|HanSK09G14530-HanSK09G14540|intergenic_region|HanSK09G14530-HanSK09G14540|||n.84766303delC||||||	Indel
DvsF_T	13	59332221	GT	G	0.013	2.70789e-08	ANN=GT|intergenic_region|MODIFIER|HanSK13G11230-HanSK13G11240|HanSK13G11230-HanSK13G11240|intergenic_region|HanSK13G11230-HanSK13G11240|||n.59332221_59332222insT||||||	Indel
DWR	5	34730373	GT	G	0.15	2.9249e-08	ANN=G|intergenic_region|MODIFIER|HanSK05G07520-HanSK05G07530|HanSK05G07520-HanSK05G07530|intergenic_region|HanSK05G07520-HanSK05G07530|||n.34730374delT||||||	Indel
DW_T	5	34730373	GT	G	0.151	4.48331e-08	ANN=G|intergenic_region|MODIFIER|HanSK05G07520-HanSK05G07530|HanSK05G07520-HanSK05G07530|intergenic_region|HanSK05G07520-HanSK05G07530|||n.34730374delT||||||	Indel
FWR	6	92113951	G	GC	0.394	3.90075e-08	ANN=G|upstream_gene_variant|MODIFIER|HanSK06G24020|HanSK06G24020|transcript|HanSK06G24020.mRNA1|protein_coding||c.-301delC|||||301|,G|intergenic_region|MODIFIER|HanSK06G24010-HanSK06G24020|HanSK06G24010-HanSK06G24020|intergenic_region|HanSK06G24010-HanSK06G24020|||n.92113952delC||||||	Indel
GE	1	122557750	ACT	A	0.035	5.39922e-08	ANN=ACT|intergenic_region|MODIFIER|HanSK01G24570-HanSK01G24580|HanSK01G24570-HanSK01G24580|intergenic_region|HanSK01G24570-HanSK01G24580|||n.122557750_122557751insCT||||||	Indel
GE	3	28723537	G	GA	0.078	4.8493e-08	ANN=G|downstream_gene_variant|MODIFIER|HanSK03G04490|HanSK03G04490|transcript|HanSK03G04490.mRNA1|protein_coding||c.*2719delA|||||2719|,G|intergenic_region|MODIFIER|HanSK03G04490-HanSK03G04500|HanSK03G04490-HanSK03G04500|intergenic_region|HanSK03G04490-HanSK03G04500|||n.28723538delA||||||	Indel
GE	5	105592470	CA	C	0.119	2.87061e-09	ANN=CA|intergenic_region|MODIFIER|HanSK05G16210-HanSK05G16220|HanSK05G16210-HanSK05G16220|intergenic_region|HanSK05G16210-HanSK05G16220|||n.105592470_105592471insA||||||	Indel
GE	7	12913438	T	TCAGAA	0.015	1.08859e-10	ANN=T|intergenic_region|MODIFIER|HanSK07G03860-HanSK07G03870|HanSK07G03860-HanSK07G03870|intergenic_region|HanSK07G03860-HanSK07G03870|||n.12913439_12913443delCAGAA||||||	Indel
GE	7	157110139	G	GTCATGTTAT	0.026	2.54283e-08	ANN=G|intergenic_region|MODIFIER|HanSK07G30310-HanSK07G30320|HanSK07G30310-HanSK07G30320|intergenic_region|HanSK07G30310-HanSK07G30320|||n.157110140_157110148delTCATGTTAT||||||	Indel
GE	9	56692587	ATAC	A	0.029	6.61386e-08	ANN=A|downstream_gene_variant|MODIFIER|HanSK09G09590|HanSK09G09590|transcript|HanSK09G09590.mRNA1|protein_coding||c.*1077_*1079delGTA|||||1079|,A|intergenic_region|MODIFIER|HanSK09G09580-HanSK09G09590|HanSK09G09580-HanSK09G09590|intergenic_region|HanSK09G09580-HanSK09G09590|||n.56692588_56692590delTAC||||||	Indel
GE	12	25965343	TAGAA	T	0.023	1.3822e-08	ANN=TAGAA|downstream_gene_variant|MODIFIER|HanSK12G10170|HanSK12G10170|transcript|HanSK12G10170.mRNA1|protein_coding||c.*1122_*1123insAGAA|||||1123|,TAGAA|intergenic_region|MODIFIER|HanSK12G10170-HanSK12G10180|HanSK12G10170-HanSK12G10180|intergenic_region|HanSK12G10170-HanSK12G10180|||n.25965343_25965344insAGAA||||||	Indel
GE	13	133008661	A	AGATTCCTCCTAAAAATGGTATGACAAACAGTAAATAATCAAAACAACAAAGAGTTAAAGTTAATAAATGTTACCG	0.499	8.02832e-09	ANN=A|downstream_gene_variant|MODIFIER|HanSK13G30080|HanSK13G30080|transcript|HanSK13G30080.mRNA1|protein_coding||c.*1329_*1403delCGGTAACATTTATTAACTTTAACTCTTTGTTGTTTTGATTATTTACTGTTTGTCATACCATTTTTAGGAGGAATC|||||1403|,A|intergenic_region|MODIFIER|HanSK13G30070-HanSK13G30080|HanSK13G30070-HanSK13G30080|intergenic_region|HanSK13G30070-HanSK13G30080|||n.133008662_133008736delGATTCCTCCTAAAAATGGTATGACAA…	Indel
GE	17	20517578	GA	G	0.013	4.30921e-14	ANN=GA|intergenic_region|MODIFIER|HanSK17G09040-HanSK17G09050|HanSK17G09040-HanSK17G09050|intergenic_region|HanSK17G09040-HanSK17G09050|||n.20517578_20517579insA||||||	Indel
GE	17	22440323	TTC	T	0.011	5.20619e-17	ANN=TTC|intron_variant|MODIFIER|HanSK17G10030|HanSK17G10030|transcript|HanSK17G10030.mRNA1|protein_coding|14/19|c.1920+236_1920+237insCT||||||INFO_REALIGN_3_PRIME	Indel
GE	17	22599181	AG	A	0.015	3.22125e-12	ANN=AG|intron_variant|MODIFIER|HanSK17G10090|HanSK17G10090|transcript|HanSK17G10090.mRNA1|protein_coding|4/6|c.1174-10dupC||||||	Indel
GE	17	150741903	ACGGG	A	0.09	4.58629e-08	ANN=ACGGG|downstream_gene_variant|MODIFIER|HanSK17G35330|HanSK17G35330|transcript|HanSK17G35330.mRNA1|protein_coding||c.*365_*366insCCCG|||||365|,ACGGG|intergenic_region|MODIFIER|HanSK17G35320-HanSK17G35330|HanSK17G35320-HanSK17G35330|intergenic_region|HanSK17G35320-HanSK17G35330|||n.150741903_150741904insCGGG||||||	Indel
GVI	1	26201581	C	CCAGCCGATCGGCTAGCCTAGCCGATCGGACAGCCCGGCCGATCGAGCAGGCAATTCGATCGGTTAGCATTGT	0.011	1.59056e-08	ANN=C|intergenic_region|MODIFIER|HanSK01G06010-HanSK01G06020|HanSK01G06010-HanSK01G06020|intergenic_region|HanSK01G06010-HanSK01G06020|||n.26201582_26201653delCAGCCGATCGGCTAGCCTAGCCGATCGGACAGCCCGGCCGATCGAGCAGGCAATTCGATCGGTTAGCATTGT||||||	Indel
GVI	6	30163316	ATT	A	0.026	7.89935e-09	ANN=ATT|intron_variant|MODIFIER|HanSK06G11140|HanSK06G11140|transcript|HanSK06G11140.mRNA1|protein_coding|6/6|c.668+1515_668+1516insAA||||||	Indel
GVI	7	151909578	G	GCTTAGT	0.012	3.36632e-08	ANN=G|downstream_gene_variant|MODIFIER|HanSK07G28260|HanSK07G28260|transcript|HanSK07G28260.mRNA1|protein_coding||c.*1448_*1453delCTTAGT|||||1448|,G|intergenic_region|MODIFIER|HanSK07G28260-HanSK07G28270|HanSK07G28260-HanSK07G28270|intergenic_region|HanSK07G28260-HanSK07G28270|||n.151909579_151909584delCTTAGT||||||	Indel
GVI	11	151024358	TA	T	0.068	1.51814e-08	ANN=TA|downstream_gene_variant|MODIFIER|HanSK11G28880|HanSK11G28880|transcript|HanSK11G28880.mRNA1|protein_coding||c.*3326_*3327insT|||||3326|,TA|intergenic_region|MODIFIER|HanSK11G28870-HanSK11G28880|HanSK11G28870-HanSK11G28880|intergenic_region|HanSK11G28870-HanSK11G28880|||n.151024358_151024359insA||||||	Indel
GVI	13	67936607	CACGACAT	C	0.011	6.13169e-08	ANN=C|upstream_gene_variant|MODIFIER|HanSK13G13130|HanSK13G13130|transcript|HanSK13G13130.mRNA1|protein_coding||c.-3736_-3730delATGTCGT|||||3730|,C|downstream_gene_variant|MODIFIER|HanSK13G13140|HanSK13G13140|transcript|HanSK13G13140.mRNA1|protein_coding||c.*4283_*4289delATGTCGT|||||4289|,C|intergenic_region|MODIFIER|HanSK13G13130-HanSK13G13140|HanSK13G13130-HanSK13G13140|intergenic_region|HanSK1…	Indel
GVI	13	69529671	G	GAA	0.011	6.13169e-08	ANN=G|upstream_gene_variant|MODIFIER|HanSK13G13730|HanSK13G13730|transcript|HanSK13G13730.mRNA1|protein_coding||c.-798_-797delTT|||||797|,G|intergenic_region|MODIFIER|HanSK13G13730-HanSK13G13740|HanSK13G13730-HanSK13G13740|intergenic_region|HanSK13G13730-HanSK13G13740|||n.69529672_69529673delAA||||||	Indel
GVI	13	86859597	CT	C	0.014	9.43235e-09	ANN=CT|upstream_gene_variant|MODIFIER|HanSK13G19010|HanSK13G19010|transcript|HanSK13G19010.mRNA1|protein_coding||c.-522_-521insT|||||521|,CT|intergenic_region|MODIFIER|HanSK13G19000-HanSK13G19010|HanSK13G19000-HanSK13G19010|intergenic_region|HanSK13G19000-HanSK13G19010|||n.86859597_86859598insT||||||	Indel
GVI	13	127654286	CTTATTAAAA	C	0.077	3.67132e-08	ANN=CTTATTAAAA|upstream_gene_variant|MODIFIER|HanSK13G28750|HanSK13G28750|transcript|HanSK13G28750.mRNA1|protein_coding||c.-316_-315insTTATTAAAA|||||315|,CTTATTAAAA|downstream_gene_variant|MODIFIER|HanSK13G28740|HanSK13G28740|transcript|HanSK13G28740.mRNA1|protein_coding||c.*4125_*4126insTTATTAAAA|||||4126|,CTTATTAAAA|intergenic_region|MODIFIER|HanSK13G28740-HanSK13G28750|HanSK13G28740-HanSK13G28…	Indel
GVI	15	43291702	TA	T	0.027	5.98532e-08	ANN=TA|intergenic_region|MODIFIER|HanSK15G14660-HanSK15G14670|HanSK15G14660-HanSK15G14670|intergenic_region|HanSK15G14660-HanSK15G14670|||n.43291702_43291703insA||||||	Indel
MFV_GE	1	127301693	T	TCG	0.084	4.10275e-08	ANN=T|upstream_gene_variant|MODIFIER|HanSK01G25990|HanSK01G25990|transcript|HanSK01G25990.mRNA1|protein_coding||c.-3409_-3408delCG|||||3408|,T|intergenic_region|MODIFIER|HanSK01G25990-HanSK01G26000|HanSK01G25990-HanSK01G26000|intergenic_region|HanSK01G25990-HanSK01G26000|||n.127301694_127301695delCG||||||	Indel
MFV_GE	2	162972795	T	TTC	0.06	2.71921e-08	ANN=T|downstream_gene_variant|MODIFIER|HanSK02G26640|HanSK02G26640|transcript|HanSK02G26640.mRNA1|protein_coding||c.*2508_*2509delTC|||||2508|,T|intergenic_region|MODIFIER|HanSK02G26640-HanSK02G26650|HanSK02G26640-HanSK02G26650|intergenic_region|HanSK02G26640-HanSK02G26650|||n.162972796_162972797delTC||||||	Indel
MFV_GE	5	1668286	C	CT	0.134	3.39858e-08	ANN=C|intron_variant|MODIFIER|HanSK05G00450|HanSK05G00450|transcript|HanSK05G00450.mRNA1|protein_coding|2/2|c.172-197delT||||||INFO_REALIGN_3_PRIME	Indel
MFV_GE	8	38123165	A	ATACG	0.102	4.48789e-08	ANN=A|intergenic_region|MODIFIER|HanSK08G13780-HanSK08G13790|HanSK08G13780-HanSK08G13790|intergenic_region|HanSK08G13780-HanSK08G13790|||n.38123166_38123169delTACG||||||	Indel
MFV_GE	12	152986	C	CGTATA	0.067	2.97749e-08	ANN=C|intergenic_region|MODIFIER|HanSK12G00020-HanSK12G00030|HanSK12G00020-HanSK12G00030|intergenic_region|HanSK12G00020-HanSK12G00030|||n.152987_152991delGTATA||||||	Indel
MFV_GE	12	463094	T	TA	0.058	1.10191e-08	ANN=T|upstream_gene_variant|MODIFIER|HanSK12G00170|HanSK12G00170|transcript|HanSK12G00170.mRNA1|protein_coding||c.-366delA|||||366|,T|downstream_gene_variant|MODIFIER|HanSK12G00160|HanSK12G00160|transcript|HanSK12G00160.mRNA1|protein_coding||c.*1392delA|||||1392|,T|intergenic_region|MODIFIER|HanSK12G00160-HanSK12G00170|HanSK12G00160-HanSK12G00170|intergenic_region|HanSK12G00160-HanSK12G00170|||n.…	Indel
MFV_GE	12	15245764	A	AT	0.059	6.98489e-09	ANN=A|upstream_gene_variant|MODIFIER|HanSK12G06840|HanSK12G06840|transcript|HanSK12G06840.mRNA1|protein_coding||c.-1626delA|||||1626|,A|intergenic_region|MODIFIER|HanSK12G06840-HanSK12G06850|HanSK12G06840-HanSK12G06850|intergenic_region|HanSK12G06840-HanSK12G06850|||n.15245765delT||||||	Indel
MFV_GE	12	27534427	T	TC	0.112	1.181e-08	ANN=T|intergenic_region|MODIFIER|HanSK12G10580-HanSK12G10590|HanSK12G10580-HanSK12G10590|intergenic_region|HanSK12G10580-HanSK12G10590|||n.27534428delC||||||	Indel
MFV_GE	14	76644171	TAATATATATGGATATATA	T	0.033	3.41785e-08	ANN=TAATATATATGGATATATA|upstream_gene_variant|MODIFIER|HanSK14G09870|HanSK14G09870|transcript|HanSK14G09870.mRNA1|protein_coding||c.-3913_-3912insAATATATATGGATATATA|||||3912|,TAATATATATGGATATATA|intergenic_region|MODIFIER|HanSK14G09860-HanSK14G09870|HanSK14G09860-HanSK14G09870|intergenic_region|HanSK14G09860-HanSK14G09870|||n.76644171_76644172insAATATATATGGATATATA||||||	Indel
MFV_GE	14	78788212	A	AT	0.035	4.11873e-08	ANN=A|intergenic_region|MODIFIER|HanSK14G10200-HanSK14G10210|HanSK14G10200-HanSK14G10210|intergenic_region|HanSK14G10200-HanSK14G10210|||n.78788213delT||||||	Indel
MFV_GE	16	28142422	G	GA	0.07	1.62736e-08	ANN=G|intergenic_region|MODIFIER|HanSK16G07660-HanSK16G07670|HanSK16G07660-HanSK16G07670|intergenic_region|HanSK16G07660-HanSK16G07670|||n.28142423delA||||||	Indel
MFV_GE	16	45066582	CTTG	C	0.126	2.79254e-10	ANN=CTTG|intergenic_region|MODIFIER|HanSK16G10790-HanSK16G10800|HanSK16G10790-HanSK16G10800|intergenic_region|HanSK16G10790-HanSK16G10800|||n.45066582_45066583insTTG||||||	Indel
MFV_GE	16	200477963	T	TCC	0.04	1.41614e-08	ANN=T|upstream_gene_variant|MODIFIER|HanSK16G44620|HanSK16G44620|transcript|HanSK16G44620.mRNA1|protein_coding||c.-4600_-4599delGG|||||4599|,T|intergenic_region|MODIFIER|HanSK16G44620-HanSK16G44630|HanSK16G44620-HanSK16G44630|intergenic_region|HanSK16G44620-HanSK16G44630|||n.200477964_200477965delCC||||||	Indel
MFV_GE	17	19361810	T	TAG	0.025	3.84064e-08	ANN=T|intron_variant|MODIFIER|HanSK17G08470|HanSK17G08470|transcript|HanSK17G08470.mRNA1|protein_coding|5/17|c.783+324_783+325delGA||||||INFO_REALIGN_3_PRIME	Indel
MFV_GE	17	178093706	AC	A	0.038	5.36722e-09	ANN=AC|intergenic_region|MODIFIER|HanSK17G40550-HanSK17G40560|HanSK17G40550-HanSK17G40560|intergenic_region|HanSK17G40550-HanSK17G40560|||n.178093706_178093707insC||||||	Indel
MFV_GR	9	105512693	AT	A	0.414	6.25626e-08	ANN=AT|downstream_gene_variant|MODIFIER|HanSK09G17740|HanSK09G17740|transcript|HanSK09G17740.mRNA1|protein_coding||c.*4676_*4677insA|||||4676|,AT|intergenic_region|MODIFIER|HanSK09G17730-HanSK09G17740|HanSK09G17730-HanSK09G17740|intergenic_region|HanSK09G17730-HanSK09G17740|||n.105512693_105512694insT||||||	Indel
MFV_GVI	15	82608145	AT	A	0.092	1.02791e-08	ANN=AT|intergenic_region|MODIFIER|HanSK15G23940-HanSK15G23950|HanSK15G23940-HanSK15G23950|intergenic_region|HanSK15G23940-HanSK15G23950|||n.82608145_82608146insT||||||	Indel
MFV_GVI	15	113094304	T	TCAA	0.08	4.1298e-08	ANN=T|intergenic_region|MODIFIER|HanSK15G30120-HanSK15G30130|HanSK15G30120-HanSK15G30130|intergenic_region|HanSK15G30120-HanSK15G30130|||n.113094305_113094307delCAA||||||	Indel
RL	13	163966221	AT	A	0.019	3.40995e-08	ANN=AT|downstream_gene_variant|MODIFIER|HanSK13G40070|HanSK13G40070|transcript|HanSK13G40070.mRNA1|protein_coding||c.*3548_*3549insA|||||3548|,AT|intergenic_region|MODIFIER|HanSK13G40060-HanSK13G40070|HanSK13G40060-HanSK13G40070|intergenic_region|HanSK13G40060-HanSK13G40070|||n.163966221_163966222insT||||||	Indel
STI_GE	1	127301693	T	TCG	0.084	4.10275e-08	ANN=T|upstream_gene_variant|MODIFIER|HanSK01G25990|HanSK01G25990|transcript|HanSK01G25990.mRNA1|protein_coding||c.-3409_-3408delCG|||||3408|,T|intergenic_region|MODIFIER|HanSK01G25990-HanSK01G26000|HanSK01G25990-HanSK01G26000|intergenic_region|HanSK01G25990-HanSK01G26000|||n.127301694_127301695delCG||||||	Indel
STI_GE	2	162972795	T	TTC	0.06	2.71921e-08	ANN=T|downstream_gene_variant|MODIFIER|HanSK02G26640|HanSK02G26640|transcript|HanSK02G26640.mRNA1|protein_coding||c.*2508_*2509delTC|||||2508|,T|intergenic_region|MODIFIER|HanSK02G26640-HanSK02G26650|HanSK02G26640-HanSK02G26650|intergenic_region|HanSK02G26640-HanSK02G26650|||n.162972796_162972797delTC||||||	Indel
STI_GE	5	1668286	C	CT	0.134	3.39858e-08	ANN=C|intron_variant|MODIFIER|HanSK05G00450|HanSK05G00450|transcript|HanSK05G00450.mRNA1|protein_coding|2/2|c.172-197delT||||||INFO_REALIGN_3_PRIME	Indel
STI_GE	8	38123165	A	ATACG	0.102	4.48789e-08	ANN=A|intergenic_region|MODIFIER|HanSK08G13780-HanSK08G13790|HanSK08G13780-HanSK08G13790|intergenic_region|HanSK08G13780-HanSK08G13790|||n.38123166_38123169delTACG||||||	Indel
STI_GE	12	152986	C	CGTATA	0.067	2.97749e-08	ANN=C|intergenic_region|MODIFIER|HanSK12G00020-HanSK12G00030|HanSK12G00020-HanSK12G00030|intergenic_region|HanSK12G00020-HanSK12G00030|||n.152987_152991delGTATA||||||	Indel
STI_GE	12	463094	T	TA	0.058	1.10191e-08	ANN=T|upstream_gene_variant|MODIFIER|HanSK12G00170|HanSK12G00170|transcript|HanSK12G00170.mRNA1|protein_coding||c.-366delA|||||366|,T|downstream_gene_variant|MODIFIER|HanSK12G00160|HanSK12G00160|transcript|HanSK12G00160.mRNA1|protein_coding||c.*1392delA|||||1392|,T|intergenic_region|MODIFIER|HanSK12G00160-HanSK12G00170|HanSK12G00160-HanSK12G00170|intergenic_region|HanSK12G00160-HanSK12G00170|||n.…	Indel
STI_GE	12	15245764	A	AT	0.059	6.98489e-09	ANN=A|upstream_gene_variant|MODIFIER|HanSK12G06840|HanSK12G06840|transcript|HanSK12G06840.mRNA1|protein_coding||c.-1626delA|||||1626|,A|intergenic_region|MODIFIER|HanSK12G06840-HanSK12G06850|HanSK12G06840-HanSK12G06850|intergenic_region|HanSK12G06840-HanSK12G06850|||n.15245765delT||||||	Indel
STI_GE	12	27534427	T	TC	0.112	1.181e-08	ANN=T|intergenic_region|MODIFIER|HanSK12G10580-HanSK12G10590|HanSK12G10580-HanSK12G10590|intergenic_region|HanSK12G10580-HanSK12G10590|||n.27534428delC||||||	Indel
STI_GE	14	76644171	TAATATATATGGATATATA	T	0.033	3.41785e-08	ANN=TAATATATATGGATATATA|upstream_gene_variant|MODIFIER|HanSK14G09870|HanSK14G09870|transcript|HanSK14G09870.mRNA1|protein_coding||c.-3913_-3912insAATATATATGGATATATA|||||3912|,TAATATATATGGATATATA|intergenic_region|MODIFIER|HanSK14G09860-HanSK14G09870|HanSK14G09860-HanSK14G09870|intergenic_region|HanSK14G09860-HanSK14G09870|||n.76644171_76644172insAATATATATGGATATATA||||||	Indel
STI_GE	14	78788212	A	AT	0.035	4.11873e-08	ANN=A|intergenic_region|MODIFIER|HanSK14G10200-HanSK14G10210|HanSK14G10200-HanSK14G10210|intergenic_region|HanSK14G10200-HanSK14G10210|||n.78788213delT||||||	Indel
STI_GE	16	28142422	G	GA	0.07	1.62736e-08	ANN=G|intergenic_region|MODIFIER|HanSK16G07660-HanSK16G07670|HanSK16G07660-HanSK16G07670|intergenic_region|HanSK16G07660-HanSK16G07670|||n.28142423delA||||||	Indel
STI_GE	16	45066582	CTTG	C	0.126	2.79254e-10	ANN=CTTG|intergenic_region|MODIFIER|HanSK16G10790-HanSK16G10800|HanSK16G10790-HanSK16G10800|intergenic_region|HanSK16G10790-HanSK16G10800|||n.45066582_45066583insTTG||||||	Indel
STI_GE	16	200477963	T	TCC	0.04	1.41614e-08	ANN=T|upstream_gene_variant|MODIFIER|HanSK16G44620|HanSK16G44620|transcript|HanSK16G44620.mRNA1|protein_coding||c.-4600_-4599delGG|||||4599|,T|intergenic_region|MODIFIER|HanSK16G44620-HanSK16G44630|HanSK16G44620-HanSK16G44630|intergenic_region|HanSK16G44620-HanSK16G44630|||n.200477964_200477965delCC||||||	Indel
STI_GE	17	19361810	T	TAG	0.025	3.84064e-08	ANN=T|intron_variant|MODIFIER|HanSK17G08470|HanSK17G08470|transcript|HanSK17G08470.mRNA1|protein_coding|5/17|c.783+324_783+325delGA||||||INFO_REALIGN_3_PRIME	Indel
STI_GE	17	178093706	AC	A	0.038	5.36722e-09	ANN=AC|intergenic_region|MODIFIER|HanSK17G40550-HanSK17G40560|HanSK17G40550-HanSK17G40560|intergenic_region|HanSK17G40550-HanSK17G40560|||n.178093706_178093707insC||||||	Indel
STI_GR	9	105512693	AT	A	0.414	6.25626e-08	ANN=AT|downstream_gene_variant|MODIFIER|HanSK09G17740|HanSK09G17740|transcript|HanSK09G17740.mRNA1|protein_coding||c.*4676_*4677insA|||||4676|,AT|intergenic_region|MODIFIER|HanSK09G17730-HanSK09G17740|HanSK09G17730-HanSK09G17740|intergenic_region|HanSK09G17730-HanSK09G17740|||n.105512693_105512694insT||||||	Indel
STI_GVI	15	82608145	AT	A	0.092	1.02791e-08	ANN=AT|intergenic_region|MODIFIER|HanSK15G23940-HanSK15G23950|HanSK15G23940-HanSK15G23950|intergenic_region|HanSK15G23940-HanSK15G23950|||n.82608145_82608146insT||||||	Indel
STI_GVI	15	113094304	T	TCAA	0.08	4.1298e-08	ANN=T|intergenic_region|MODIFIER|HanSK15G30120-HanSK15G30130|HanSK15G30120-HanSK15G30130|intergenic_region|HanSK15G30120-HanSK15G30130|||n.113094305_113094307delCAA||||||	Indel

## Sheet: S4
Table S4. The number of variants that were significantly associated with traits.
No	Trait	SNP	Indel
1	DvsF_C	6	1
2	DvsF_T	8	1
3	DW_C	6	0
4	DWR	0	1
5	DW_T	1	1
6	FW_C	9	0
7	FWR	2	1
8	FW_T	1	0
9	GE	85	12
10	GI	0	0
11	GR	0	0
12	GVI	37	9
13	Mean_MFV	0	0
14	MFV_FW	0	0
15	MFV_GE	68	15
16	MFV_GI	0	0
17	MFV_GR	1	1
18	MFV_GVI	15	2
19	MFV_RL	6	0
20	MFV_WC	0	0
21	RL	7	1
22	STI_FW	0	0
23	STI_GE	68	15
24	STI_GI	0	0
25	STI_GR	1	1
26	STI_GVI	15	2
27	STI_RL	6	0
28	STI_WC	0	0
29	WC_C	10	0
30	WCR	6	0
31	WC_T	1	0
Total		359	63

## Sheet: S5
Table S5. Number of significant associated markers and corresponding genes.
Marker	Significant number	Candidate gene number
		Raw	Unique
SNP	359	780	424
Indel	63	150	83

## Sheet: S6
Table S6. QTL information.
QTL	Length	Number of Variant	Lead P-value	Variants
QTL1	800000	1	1.59056e-08	1_26201581
QTL2	800000	1	2.40649e-08	1_35923523
QTL3	800000	1	1.86537e-09	1_67299180
QTL4	800000	1	2.53849e-08	1_76191548
QTL5	800000	1	3.48156e-08	1_78392529
QTL6	800000	1	1.49142e-08	1_117729771
QTL7	800000	1	2.18362e-08	1_121951870
QTL8	987709	3	3.39841e-09	1_122405351|1_122557750_indel|1_122593060
QTL9	800000	1	1.28048e-08	1_126860506
QTL10	800000	1	4.10275e-08	1_127301693_indel
QTL11	800000	1	4.84153e-08	1_139156699
QTL12	800000	1	6.7366e-08	1_147739645
QTL13	800000	1	3.21069e-08	2_8792689
QTL14	800000	1	4.86041e-09	2_11137109
QTL15	800000	1	1.55487e-08	2_11649286
QTL16	800000	1	2.50717e-08	2_35035785
QTL17	800000	1	2.55687e-09	2_36181541
QTL18	800000	1	3.29e-08	2_36854300
QTL19	1089788	2	9.22292e-09	2_38953782|2_39243570
QTL20	800000	1	5.60933e-08	2_41183791
QTL21	800000	1	2.22097e-08	2_92981376
QTL22	1009574	4	1.71873e-08	2_118533048|2_118546149|2_118561170|2_118742622
QTL23	800000	1	1.03056e-08	2_119791660
QTL24	800000	1	1.20284e-09	2_120315330
QTL25	800000	1	3.55285e-08	2_126076415
QTL26	800000	1	4.73664e-09	2_139678901
QTL27	800000	1	6.19311e-08	2_143408676
QTL28	906566	5	1.8959e-09	2_153974541|2_153996751|2_154019233|2_154051429|2_154081107
QTL29	800000	1	2.71921e-08	2_162972795_indel
QTL30	800000	1	3.10368e-09	3_10472250
QTL31	809503	2	3.24926e-08	3_13382946|3_13392449
QTL32	965414	2	1.04463e-11	3_15549160|3_15714574
QTL33	800000	1	4.44818e-08	3_21246304
QTL34	800000	1	4.8493e-08	3_28723537_indel
QTL35	800000	1	1.04141e-08	3_94400997
QTL36	800000	1	6.72534e-08	3_95348776
QTL37	800000	1	4.30983e-08	3_125796288
QTL38	800000	1	5.48783e-08	3_175467235
QTL39	800000	1	4.81735e-08	4_5921196
QTL40	800000	1	1.70052e-09	4_11155858
QTL41	800000	1	6.09391e-08	4_78667920
QTL42	800000	1	1.3564e-08	4_189360850
QTL43	800000	1	1.75011e-10	4_200341257
QTL44	800000	1	3.39858e-08	5_1668286_indel
QTL45	800000	1	3.09636e-08	5_12281227
QTL46	991181	2	1.38221e-08	5_27463014|5_27654195
QTL47	800000	1	2.9249e-08	5_34730373
QTL48	800000	1	7.11941e-11	5_40464763
QTL49	974272	2	4.27741e-11	5_41056566|5_41230838
QTL50	800000	1	4.27741e-11	5_42144402
QTL51	829593	2	2.21454e-11	5_43477079|5_43506672
QTL52	800000	1	8.26304e-09	5_93446941
QTL53	800000	1	2.87061e-09	5_105592470
QTL54	1007723	2	4.89834e-09	5_110278152|5_110485875
QTL55	800000	1	7.91645e-09	5_114996652
QTL56	800000	1	3.31831e-11	5_141695918
QTL57	800000	1	1.30846e-08	5_152144174
QTL58	800000	1	7.31335e-09	5_157705272
QTL59	800000	1	1.22967e-08	6_8003545
QTL60	800000	1	9.79257e-09	6_22182929
QTL61	1183169	2	7.89935e-09	6_30163316_indel|6_30546485
QTL62	800000	1	3.63375e-08	6_35563968
QTL63	800000	1	5.53363e-09	6_48459426
QTL64	800000	1	9.92083e-09	6_59903575
QTL65	940986	2	7.20178e-09	6_62836751|6_62977737
QTL66	860683	2	3.90075e-08	|6_92053268|6_92113951_indel
QTL67	800000	1	3.12585e-08	6_94269897
QTL68	800000	1	1.4205e-08	6_139622422
QTL69	800000	1	8.54801e-09	7_12193474
QTL70	800000	1	1.08859e-10	7_12913438_indel
QTL71	800000	1	5.63749e-08	7_40481246
QTL72	800000	1	5.19433e-10	7_54121776
QTL73	990300	2	1.11973e-10	7_54714258|7_54904558
QTL74	800000	1	3.85617e-08	7_55377833
QTL75	800000	1	1.2242e-12	7_56881364
QTL76	1186148	3	3.08501e-09	7_57367432|7_57443052|7_57753580
QTL77	800000	1	2.26081e-08	7_71466575
QTL78	800000	1	8.17478e-09	7_96101254
QTL79	800000	1	2.52046e-08	7_121859673
QTL80	800000	1	2.97394e-08	7_148324118
QTL81	800000	1	6.0377e-08	7_150179168
QTL82	800000	1	3.36632e-08	7_151909578_indel
QTL83	800000	1	2.54283e-08	7_157110139_indel
QTL84	800000	1	8.26304e-09	7_163340113
QTL85	800000	1	5.46657e-08	8_9389869
QTL86	800000	1	5.65441e-08	8_10646858
QTL87	800000	1	4.48789e-08	8_38123165_indel
QTL88	800000	1	2.53977e-08	8_58009593
QTL89	800000	1	3.71705e-08	8_82541244
QTL90	800000	1	5.14182e-08	8_84209918
QTL91	800000	1	3.48855e-08	8_144043862
QTL92	800000	1	1.18108e-08	9_5734559
QTL93	800000	1	2.55771e-08	9_22305106
QTL94	800000	1	6.64347e-09	9_27469984
QTL95	800000	1	2.89363e-08	9_28439652
QTL96	955756	3	6.49348e-12	9_40983364|9_41088400|9_41139120
QTL97	800000	1	2.14177e-10	9_55551524
QTL98	800000	1	6.61386e-08	9_56692587_indel
QTL99	800000	1	2.65128e-08	9_84766302_indel
QTL100	800000	1	6.25626e-08	9_105512693
QTL101	966613	4	1.57646e-09	9_112598808|9_112617006|9_112707894|9_112765421
QTL102	800000	1	5.76327e-08	9_119934037
QTL103	800000	1	3.35837e-08	9_120399192
QTL104	800000	1	3.4723e-08	9_123762896
QTL105	800000	1	1.93825e-09	9_129826428
QTL106	800000	1	6.71082e-08	9_158128403
QTL107	949975	2	1.44896e-09	9_177165550|9_177315525
QTL108	800000	1	5.2152e-08	10_12316362
QTL109	806256	2	1.29313e-09	10_22410294|10_22416550
QTL110	800000	1	2.80377e-08	10_24215393
QTL111	800000	1	3.26392e-08	10_25289113
QTL112	800000	1	3.56044e-08	10_44315632
QTL113	800000	1	5.59604e-09	10_57105070
QTL114	800000	1	3.14992e-12	10_64498955
QTL115	800000	1	1.42338e-08	10_67263867
QTL116	800000	1	3.31471e-08	10_70509252
QTL117	800000	1	3.25627e-08	10_77887420
QTL118	800000	1	7.07034e-09	10_89426435
QTL119	800000	1	4.94531e-08	10_116112630
QTL120	800000	1	5.92271e-08	10_141333929
QTL121	800000	1	1.72898e-09	11_8775286
QTL122	800000	1	5.96621e-08	11_14076038
QTL123	800000	1	5.64233e-10	11_15724816
QTL124	800000	1	4.5975e-10	11_22760426
QTL125	800000	1	3.2821e-09	11_31728674
QTL126	800000	1	1.50465e-08	11_36039786
QTL127	829862	2	3.24341e-08	11_47587391|11_47617253
QTL128	978202	2	3.70256e-08	11_48772228|11_48950430
QTL129	800000	1	1.39153e-08	11_74545210
QTL130	893963	2	1.9414e-08	11_86539378|11_86633341
QTL131	800000	1	4.17113e-09	11_97339252
QTL132	800000	1	2.3578e-09	11_114744895
QTL133	800000	1	1.5722e-16	11_119206017
QTL134	800000	1	5.25939e-08	11_134550102
QTL135	800000	1	1.4168e-08	11_136856144
QTL136	800000	1	3.92694e-08	11_150497914
QTL137	800000	1	1.51814e-08	11_151024358
QTL138	800000	1	3.44244e-09	11_152585659
QTL139	800000	1	1.40332e-09	11_157127184
QTL140	800000	1	5.938e-09	11_158020679
QTL141	800000	1	2.4949e-09	11_158942654
QTL142	800000	1	3.03805e-08	11_161596017
QTL143	800000	1	2.69736e-08	11_171308190
QTL144	800860	2	7.77824e-12	11_172474199|11_172475059
QTL145	866079	5	6.45444e-09	11_185487187|11_185492649|11_185496186|11_185535248|11_185553266
QTL146	1196114	2	2.78682e-08	11_186075107|11_186471221
QTL147	1110108	2	1.10191e-08	12_152986_indel|12_463094_indel
QTL148	800000	1	3.70969e-08	12_11582729
QTL149	1172459	3	6.98489e-09	12_14873305|12_14896559|12_15245764_indel
QTL150	800000	1	1.3822e-08	12_25965343_indel
QTL151	800000	1	1.181e-08	12_27534427_indel
QTL152	800000	1	2.95495e-08	12_46187085
QTL153	800000	1	3.15937e-08	12_74386591
QTL154	800000	1	1.47895e-08	12_146596886
QTL155	800000	1	2.70789e-08	13_59332221
QTL156	800000	1	5.3089e-08	13_63159306
QTL157	1098921	3	5.18029e-08	13_63684734|13_63748577|13_63983655
QTL158	800000	1	5.18029e-08	13_64999704
QTL159	1082369	2	5.18029e-08	13_66748080|13_67030449
QTL160	800000	1	6.13169e-08	13_67936607_indel
QTL161	800000	1	6.13169e-08	13_69529671_indel
QTL162	916663	2	5.18029e-08	13_69970940|13_70087603
QTL163	800000	1	5.18029e-08	13_72411700
QTL164	800000	1	5.18029e-08	13_79235079
QTL165	800000	1	5.18029e-08	13_85632879
QTL166	800000	1	9.43235e-09	13_86859597
QTL167	800000	1	1.08762e-08	13_122580030
QTL168	800000	1	4.33068e-08	13_123516083
QTL169	800000	1	3.67132e-08	13_127654286_indel
QTL170	800000	1	4.09592e-08	13_129526792
QTL171	800000	1	2.31947e-09	13_130107108
QTL172	1115744	2	8.02832e-09	13_132692917|13_133008661_indel
QTL173	800000	1	2.45301e-08	13_134928293
QTL174	800140	2	8.26304e-09	13_136298825|13_136298965
QTL175	800000	1	6.78563e-08	13_156517034
QTL176	800000	1	5.59904e-08	13_163499388
QTL177	800000	1	3.40995e-08	13_163966221
QTL178	800000	1	4.59705e-08	13_167783150
QTL179	800000	1	4.8926e-08	14_21394517
QTL180	981941	2	1.23737e-08	14_53963033|14_54144974
QTL181	800000	1	3.7673e-08	14_56903781
QTL182	800000	1	2.00459e-08	14_57326914
QTL183	1141212	2	3.87422e-08	14_58014273|14_58355485
QTL184	1001702	3	2.87838e-09	14_59036587|14_59068994|14_59238289
QTL185	1133776	2	4.48831e-09	14_59655111|14_59988887
QTL186	800000	1	3.41785e-08	14_76644171_indel
QTL187	800000	1	4.11873e-08	14_78788212_indel
QTL188	800000	1	6.81343e-08	14_154623824
QTL189	800000	1	1.05142e-08	14_177053528
QTL190	800000	1	3.03683e-08	15_34058219
QTL191	800000	1	5.98532e-08	15_43291702_indel
QTL192	800000	1	6.27273e-08	15_44389882
QTL193	800000	1	1.02791e-08	15_82608145
QTL194	800000	1	4.1298e-08	15_113094304_indel
QTL195	809773	2	2.152e-08	15_134571134|15_134580907
QTL196	800000	1	1.83635e-08	15_173222605
QTL197	800000	1	1.62736e-08	16_28142422_indel
QTL198	903174	4	1.35536e-08	16_30548268|16_30590620|16_30641214|16_30651442
QTL199	800000	1	6.04817e-08	16_32431974
QTL200	800000	1	5.51634e-08	16_36842610
QTL201	947319	5	7.13109e-10	16_43293092|16_43416069|16_43419696|16_43422152|16_43440411
QTL202	844348	2	2.79254e-10	16_45066582_indel|16_45110930
QTL203	800000	1	1.777e-08	16_56668786
QTL204	800000	1	3.05992e-08	16_58998265
QTL205	800000	1	1.76888e-08	16_119192564
QTL206	800000	1	1.41614e-08	16_200477963_indel
QTL207	800000	1	2.51214e-08	17_6440791
QTL208	800000	1	3.84064e-08	17_19361810_indel
QTL209	800000	1	4.30921e-14	17_20517578_indel
QTL210	958858	2	5.20619e-17	17_22440323_indel|17_22599181_indel
QTL211	886063	3	3.39166e-16	17_37024252|17_37065363|17_37110315
QTL212	990808	2	4.57863e-14	17_37622258|17_37813066
QTL213	1352706	6	3.59034e-12	17_40758123|17_40792693|17_40845850|17_41121495|17_41220319|17_41310829
QTL214	800000	1	2.95474e-08	17_69254181
QTL215	858298	2	3.42855e-08	17_94621288|17_94679586
QTL216	800000	1	4.93233e-13	17_96715639
QTL217	800000	1	5.47961e-09	17_97731571
QTL218	800000	1	1.11776e-08	17_103456958
QTL219	800000	1	3.38676e-12	17_145717844
QTL220	800000	1	4.58629e-08	17_150741903_indel
QTL221	1136750	3	7.77372e-09	17_159475046|17_159754911|17_159811796
QTL222	800000	1	1.60053e-08	17_165114701
QTL223	1165699	2	3.24538e-10	17_171432066|17_171797765
QTL224	800000	1	5.36722e-09	17_178093706_indel
QTL225	1016221	4	5.91343e-09	17_199424337|17_199444820|17_199594710|17_199640558

## Sheet: S7
Table S7. Gene ontology (GO) enrichment analysis result of candidate genes.
GO	term_type	Term	queryitem	querytotal	p-value	Homologous gene in Arabidopisis
GO:0044237	Biological process	cellular metabolic process	184	406	9.6e-06	AT5G18110|AT3G55610|AT3G23050|AT5G18680|AT4G19020|AT1G69120|AT4G29090|AT2G02800|AT5G48930|AT5G66120|AT4G34040|AT5G24400|AT4G25890|AT3G11240|AT4G21130|AT3G23340|AT2G31350|AT3G47120|AT5G64050|AT1G04700|AT1G50420|AT5G62000|AT2G36530|AT5G22470|AT4G23180|AT4G03510|AT5G10960|AT2G39830|AT4G22140|AT5G08720|AT2G42610|AT3G15540|AT3G20410|AT1G58350|AT5G49760|AT4G26220|AT4G01320|AT2G32800|AT3G01435|AT1G14130…
GO:0009987	Biological process	cellular process	226	406	1.3e-05	AT2G34930|AT5G18110|AT3G55610|AT3G23050|AT5G18680|AT4G19020|AT1G69120|AT4G29090|AT2G02800|AT4G23160|AT5G48930|AT5G66120|AT3G55340|AT3G57330|AT1G48900|AT4G34040|AT5G24400|AT2G47980|AT1G61560|AT2G30370|AT4G30600|AT3G23340|AT2G31350|AT3G47120|AT5G64050|AT5G60660|AT1G04700|AT1G50420|AT5G62000|AT2G36530|AT5G22470|AT4G23180|AT4G03510|AT5G10960|AT2G39830|AT3G62770|AT4G22140|AT5G08720|AT2G42610|AT1G20610…
GO:0008152	Biological process	metabolic process	214	406	2.2e-05	AT5G18110|AT3G55610|AT3G23050|AT5G18680|AT4G19020|AT1G69120|AT4G29090|AT2G02800|AT5G63180|AT4G15760|AT5G15450|AT5G48930|AT5G66120|AT4G34040|AT5G24400|AT4G25890|AT3G11240|AT4G21130|AT3G23340|AT2G31350|AT3G47120|AT5G64050|AT1G04700|AT1G50420|AT5G62000|AT2G36530|AT5G66230|AT5G22470|AT4G23180|AT4G03510|AT5G10960|AT2G39830|AT4G22140|AT5G08720|AT2G42610|AT5G35930|AT3G15540|AT3G20410|AT1G76140|AT1G58350…
GO:0071704	Biological process	organic substance metabolic process	193	406	3.3e-05	AT5G18110|AT3G55610|AT3G23050|AT5G18680|AT4G19020|AT1G69120|AT4G29090|AT2G02800|AT5G63180|AT5G48930|AT5G66120|AT4G34040|AT5G24400|AT4G25890|AT3G11240|AT4G21130|AT3G23340|AT2G31350|AT3G47120|AT5G64050|AT1G04700|AT1G50420|AT5G62000|AT2G36530|AT5G66230|AT5G22470|AT4G23180|AT4G03510|AT5G10960|AT2G39830|AT4G22140|AT5G08720|AT2G42610|AT3G15540|AT3G20410|AT1G76140|AT1G58350|AT5G49760|AT4G26220|AT4G01320…
GO:0001101	Biological process	response to acid chemical	35	406	6e-05	AT5G59310|AT4G13510|AT5G15310|AT3G62770|AT1G08970|AT3G55610|AT5G08490|AT2G45900|AT3G23050|AT4G36020|AT1G08810|AT1G76080|AT5G41580|AT5G14420|AT3G16857|AT3G11240|AT5G60660|AT1G50420|AT5G62000|AT4G16740|AT2G36530|AT3G56400|AT5G66210|AT3G01420|AT3G05420|AT5G52660|AT3G20410|AT1G21270|AT1G48130|AT2G32800|AT1G15100|AT2G03500|AT3G22380|AT1G28480|AT3G61190
GO:0044238	Biological process	primary metabolic process	179	406	8.6e-05	AT5G18110|AT3G55610|AT3G23050|AT5G18680|AT4G19020|AT1G69120|AT4G29090|AT2G02800|AT5G63180|AT5G48930|AT4G34040|AT5G24400|AT4G25890|AT3G11240|AT4G21130|AT3G23340|AT3G47120|AT5G64050|AT1G04700|AT1G50420|AT5G62000|AT2G36530|AT5G22470|AT4G23180|AT4G03510|AT5G10960|AT2G39830|AT4G22140|AT5G08720|AT2G42610|AT3G15540|AT3G20410|AT1G76140|AT1G58350|AT5G49760|AT4G01320|AT2G32800|AT3G29750|AT3G17060|AT2G24645…
GO:0009628	Biological process	response to abiotic stimulus	50	406	0.00015	AT5G59310|AT4G31990|AT4G13510|AT5G15310|AT3G62770|AT2G27820|AT1G08970|AT2G46170|AT5G04590|AT5G08490|AT1G79440|AT3G23050|AT4G19020|AT1G67900|AT2G41130|AT1G08810|AT3G15850|AT5G15450|AT2G03500|AT1G49480|AT5G41580|AT5G14420|AT3G55610|AT3G16857|AT2G47460|AT5G20230|AT4G36020|AT4G04650|AT5G08020|AT4G38180|AT3G22370|AT2G36530|AT3G52740|AT2G42610|AT1G74310|AT1G76080|AT5G18960|AT3G05420|AT4G22140|AT1G37130…
GO:0050896	Biological process	response to stimulus	121	406	0.00018	AT2G34930|AT3G55610|AT3G23050|AT4G19020|AT1G69120|AT2G02800|AT4G15760|AT4G23160|AT5G66900|AT3G11240|AT5G60660|AT1G50420|AT5G62000|AT2G36530|AT5G22470|AT4G03510|AT1G69780|AT4G22140|AT1G18370|AT3G15540|AT3G20410|AT2G45220|AT4G08170|AT1G28480|AT5G59310|AT3G09560|AT2G46170|AT5G04590|AT5G25190|AT1G79440|AT5G10530|AT1G27170|AT3G14470|AT1G12000|AT1G12630|AT2G41130|AT1G08810|AT5G15450|AT5G14740|AT4G23030…
GO:0006464	Biological process	cellular protein modification process	51	406	0.00026	AT5G58350|AT3G17000|AT1G11280|AT3G06483|AT1G53700|AT3G16560|AT2G22310|AT1G12990|AT5G10530|AT4G03510|AT1G69120|AT4G17895|AT2G02800|AT3G06910|AT5G66210|AT4G23160|AT1G67900|AT4G34040|AT5G41580|AT1G07110|AT5G06600|AT5G04500|AT5G49760|AT5G25930|AT3G23340|AT5G55500|AT1G04700|AT1G49230|AT5G46570|AT5G22470|AT3G19240|AT5G10520|AT5G60900|AT3G52180|AT2G29380|AT4G23180|AT4G22140|AT3G14400|AT1G75440|AT4G08850…
GO:0036211	Biological process	protein modification process	51	406	0.00026	AT5G58350|AT3G17000|AT1G11280|AT3G06483|AT1G53700|AT3G16560|AT2G22310|AT1G12990|AT5G10530|AT4G03510|AT1G69120|AT4G17895|AT2G02800|AT3G06910|AT5G66210|AT4G23160|AT1G67900|AT4G34040|AT5G41580|AT1G07110|AT5G06600|AT5G04500|AT5G49760|AT5G25930|AT3G23340|AT5G55500|AT1G04700|AT1G49230|AT5G46570|AT5G22470|AT3G19240|AT5G10520|AT5G60900|AT3G52180|AT2G29380|AT4G23180|AT4G22140|AT3G14400|AT1G75440|AT4G08850…
GO:0070646	Biological process	protein modification by small protein removal	6	406	0.00034	AT3G14400|AT3G06910|AT1G60220|AT2G22310|AT5G06600|AT4G17895
GO:0044260	Biological process	cellular macromolecule metabolic process	137	406	0.00044	AT5G18110|AT3G01435|AT3G23050|AT5G18680|AT4G19020|AT1G69120|AT4G29090|AT2G02800|AT4G34040|AT1G07110|AT3G11240|AT4G21130|AT3G23340|AT3G47120|AT5G64050|AT1G04700|AT1G50420|AT5G62000|AT2G36530|AT5G22470|AT4G03510|AT5G10960|AT2G39830|AT4G22140|AT5G08720|AT2G42610|AT3G15540|AT3G20410|AT5G49760|AT4G01320|AT2G32800|AT2G24645|AT3G06483|AT3G16560|AT5G25190|AT5G10530|AT1G67900|AT1G12630|AT2G41130|AT2G42200…
GO:0009725	Biological process	response to hormone	41	406	0.00044	AT5G59310|AT4G13510|AT5G46570|AT5G25190|AT5G15310|AT1G53700|AT1G08970|AT3G55610|AT5G08490|AT2G45900|AT3G23050|AT3G26040|AT1G12000|AT1G12630|AT2G28550|AT1G08810|AT5G41580|AT5G14420|AT3G16857|AT3G11240|AT2G47460|AT5G60660|AT1G50420|AT5G62000|AT4G16740|AT2G36530|AT3G56400|AT5G10520|AT5G66210|AT3G01420|AT3G05420|AT4G30850|AT5G52660|AT3G15540|AT3G20410|AT1G28480|AT1G15100|ATCG00130|AT3G22380|AT2G32800…
GO:0043170	Biological process	macromolecule metabolic process	148	406	0.00041	AT5G18110|AT3G01435|AT3G23050|AT5G18680|AT4G19020|AT1G69120|AT5G45570|AT2G02800|AT5G63180|AT4G34040|AT1G07110|AT3G11240|AT4G21130|AT3G23340|AT3G47120|AT5G64050|AT1G04700|AT1G50420|AT5G62000|AT2G36530|AT5G22470|AT4G03510|AT5G10960|AT2G39830|AT4G22140|AT5G08720|AT2G42610|AT3G15540|AT3G20410|AT1G76140|AT5G49760|AT4G01320|AT2G32800|AT3G29750|AT3G17060|AT2G24645|AT3G06483|AT3G16560|AT5G25190|AT5G10530…
GO:0016052	Biological process	carbohydrate catabolic process	12	406	0.00048	AT3G17060|AT1G64390|AT5G63180|AT2G36710|AT4G33220|AT1G69830|AT2G36580|AT2G45220|AT2G36530|AT1G12000|AT3G52180|AT3G24230
GO:0043412	Biological process	macromolecule modification	57	406	0.00052	AT5G58350|AT3G17000|AT1G11280|AT2G22310|AT3G06483|AT1G53700|AT4G03510|AT3G16560|AT5G08490|AT1G12990|AT5G10530|AT4G19020|AT1G69120|AT4G17895|AT2G02800|AT5G66210|AT3G06910|AT2G29380|AT4G23160|AT1G67900|AT4G34040|AT1G34110|AT5G10960|AT1G07110|AT5G06600|AT5G04500|AT1G15215|AT5G25930|AT3G23340|AT5G55500|AT1G04700|AT1G49230|AT5G46570|AT5G22470|AT3G19240|AT5G10520|AT5G60900|AT3G52180|AT5G41580|AT4G35910…
GO:0044763	Biological process	single-organism cellular process	123	406	0.00071	AT2G34930|AT3G55610|AT3G23050|AT1G69120|AT2G02800|AT5G48930|AT5G66120|AT3G55340|AT3G57330|AT1G48900|AT2G47980|AT2G30370|AT4G30600|AT3G23340|AT2G31350|AT5G64050|AT5G60660|AT5G62000|AT2G36530|AT5G22470|AT4G03510|AT2G39830|AT4G22140|AT1G20610|AT3G15540|AT3G20410|AT1G58350|AT1G05610|AT4G26220|AT1G28480|AT1G18370|AT2G26800|AT3G44735|AT3G09560|AT5G04590|AT5G25190|AT1G79440|AT5G10530|AT1G27170|AT1G66590…
GO:1901700	Biological process	response to oxygen-containing compound	39	406	0.00065	AT5G59310|AT4G13510|AT5G15310|AT3G62770|AT1G08970|AT3G55610|AT5G08490|AT2G45900|AT3G23050|AT4G36020|AT1G69780|AT1G08810|AT1G76080|AT5G41580|AT5G14420|AT3G16857|AT3G11240|AT5G60660|AT1G50420|AT5G62000|AT4G16740|AT2G36530|AT3G56400|AT1G74310|AT5G66210|AT3G01420|AT3G05420|AT4G30850|AT5G52660|AT5G46570|AT3G20410|AT1G21270|AT1G48130|AT2G32800|AT1G15100|AT2G03500|AT3G22380|AT1G28480|AT3G61190
GO:0006950	Biological process	response to stress	73	406	0.00075	AT5G59310|AT4G31990|AT2G34930|AT5G66390|AT3G09560|AT5G05260|AT3G62770|AT4G27190|AT3G55610|AT5G04590|AT5G08490|AT1G79440|AT5G10530|AT3G23050|AT1G27170|AT4G36020|AT4G19020|AT3G14470|AT2G02800|AT3G07040|AT2G41130|AT4G33220|AT3G57330|AT5G66210|AT3G51690|AT5G14740|AT3G22380|AT1G49480|AT5G15450|AT5G41580|AT5G14420|AT3G16857|AT2G47460|AT1G08810|AT5G20230|AT4G04650|AT4G20830|AT1G15100|AT1G73680|AT5G08020…
GO:0006725	Biological process	cellular aromatic compound metabolic process	91	406	0.00072	AT3G01435|AT3G23050|AT5G18680|AT4G19020|AT1G69120|AT4G29090|AT5G48930|AT5G66120|AT3G42860|AT4G21130|AT3G47120|AT5G64050|AT1G50420|AT5G62000|AT2G36530|AT5G22470|AT1G69780|AT2G39830|AT4G22140|AT5G08720|AT3G15540|AT4G26220|AT2G24645|AT5G25190|AT1G12000|AT1G12630|AT2G41130|AT2G42200|AT2G36580|AT2G47460|AT5G20230|AT5G03150|AT5G08020|AT4G38180|AT1G68200|AT4G24710|AT3G12720|AT3G19840|AT1G08250|AT5G66390…
GO:1902582	Biological process	single-organism intracellular transport	9	406	0.00086	AT4G30600|AT5G55500|AT4G16143|AT4G32910|AT5G55190|AT1G48900|ATCG00130|AT3G07560|AT2G45770
GO:0000272	Biological process	polysaccharide catabolic process	9	406	0.00093	AT3G17060|AT1G64390|AT5G63180|AT2G36710|AT4G33220|AT1G69830|AT2G45220|AT3G52180|AT3G24230
GO:0009056	Biological process	catabolic process	36	406	0.00096	AT3G17060|AT1G75440|AT1G14130|AT3G17000|AT2G42990|AT5G41220|AT3G45010|AT2G22310|AT1G79440|AT1G12000|AT5G66390|AT5G63180|AT4G33220|AT2G28100|AT4G35220|AT2G36580|AT4G34040|AT5G10960|AT4G17895|AT3G07560|AT3G11240|AT1G64390|AT2G31350|AT1G69830|AT2G36530|AT4G03510|AT3G52180|AT3G01420|AT5G23530|AT2G36710|AT3G14400|AT5G06600|AT2G45220|AT3G24230|AT1G15100|AT1G31480
GO:0033993	Biological process	response to lipid	23	406	0.001	AT5G59310|AT4G13510|AT5G15310|AT1G08970|AT3G55610|AT5G08490|AT2G45900|AT1G08810|AT5G41580|AT5G14420|AT3G11240|AT5G60660|AT1G50420|AT5G62000|AT5G46570|AT5G66210|AT3G01420|AT5G52660|AT2G36530|AT3G20410|AT1G15100|AT3G22380|AT2G03500
GO:0043436	Biological process	oxoacid metabolic process	27	406	0.0011	AT3G23790|AT4G31990|AT3G15850|AT5G05260|AT4G13840|AT2G27820|AT3G55610|AT1G79440|AT1G12000|AT1G12630|AT3G16910|AT2G36580|AT5G10330|AT3G07560|AT5G66120|AT2G31350|AT4G13830|AT5G64050|AT1G73680|AT2G36530|AT5G24400|AT3G01420|AT1G37130|AT1G08250|AT1G09430|AT5G10240|AT2G26800
GO:1902580	Biological process	single-organism cellular localization	9	406	0.0011	AT4G30600|AT5G55500|AT4G16143|AT4G32910|AT5G55190|AT1G48900|ATCG00130|AT3G07560|AT2G45770
GO:0050789	Biological process	regulation of biological process	101	406	0.0014	AT2G34930|AT5G18110|AT3G01435|AT3G23050|AT5G18680|AT4G19020|AT1G69120|AT2G02800|AT5G48930|AT4G34040|AT1G07110|AT3G11240|AT3G23340|AT1G50420|AT5G62000|AT2G36530|AT5G10960|AT2G39830|AT4G22140|AT5G08720|AT1G20610|AT3G15540|AT3G20410|AT1G28480|AT2G24645|AT3G22990|AT5G25190|AT5G10530|AT1G27170|AT1G12630|AT2G41130|AT2G42200|AT2G47460|AT5G20230|AT5G03150|AT1G74310|AT3G22370|AT5G46570|AT1G68200|AT2G05170…
GO:0009889	Biological process	regulation of biosynthetic process	59	406	0.0013	AT5G15310|AT2G24645|AT1G08290|AT5G18110|AT1G08810|AT3G30530|AT1G26680|AT1G08970|AT3G01435|AT1G74310|AT5G25190|AT3G23050|AT5G18680|AT4G19020|AT1G69120|AT1G12630|AT1G76350|AT2G28550|AT2G41130|AT2G42200|AT5G48930|AT2G20080|AT1G49480|AT5G10960|AT3G16857|AT1G15215|AT2G47460|AT4G13830|AT5G20230|AT5G03150|AT4G36020|AT2G27470|AT4G38180|AT5G62000|AT2G36530|AT1G68200|AT3G56400|AT4G11250|AT4G22140|AT1G50420…
GO:0009719	Biological process	response to endogenous stimulus	41	406	0.0014	AT5G59310|AT4G13510|AT5G46570|AT5G25190|AT5G15310|AT1G53700|AT1G08970|AT3G55610|AT5G08490|AT2G45900|AT3G23050|AT3G26040|AT1G12000|AT1G12630|AT2G28550|AT1G08810|AT5G41580|AT5G14420|AT3G16857|AT3G11240|AT2G47460|AT5G60660|AT1G50420|AT5G62000|AT4G16740|AT2G36530|AT3G56400|AT5G10520|AT5G66210|AT3G01420|AT3G05420|AT4G30850|AT5G52660|AT3G15540|AT3G20410|AT1G28480|AT1G15100|ATCG00130|AT3G22380|AT2G32800…
GO:1901575	Biological process	organic substance catabolic process	32	406	0.0014	AT3G17060|AT1G75440|AT3G17000|AT2G42990|AT3G45010|AT2G22310|AT1G79440|AT1G12000|AT5G63180|AT4G33220|AT2G28100|AT4G35220|AT2G36580|AT4G34040|AT5G10960|AT4G17895|AT5G06600|AT3G11240|AT1G64390|AT2G31350|AT1G69830|AT2G36530|AT4G03510|AT3G52180|AT3G01420|AT2G36710|AT3G14400|AT3G07560|AT2G45220|AT3G24230|AT1G15100|AT1G31480
GO:0010033	Biological process	response to organic substance	46	406	0.0015	AT5G59310|AT1G18370|AT4G13510|AT5G46570|AT5G25190|AT5G15310|AT1G53700|AT1G08970|AT3G55610|AT5G08490|AT2G45900|AT3G23050|AT5G10520|AT3G26040|AT1G12000|AT1G12630|AT1G69780|AT2G28550|AT1G08810|AT5G41580|AT5G14420|AT3G16857|AT3G11240|AT2G47460|AT5G60660|AT1G50420|AT5G62000|AT4G16740|AT2G36530|AT3G56400|AT4G03510|AT5G66210|AT3G01420|AT3G05420|AT4G30850|AT5G52660|AT3G15540|AT3G20410|AT1G21270|AT1G28480…
GO:0009057	Biological process	macromolecule catabolic process	22	406	0.0015	AT3G17060|AT3G17000|AT3G45010|AT2G22310|AT4G17895|AT5G63180|AT4G33220|AT2G28100|AT4G34040|AT5G10960|AT1G75440|AT3G11240|AT1G64390|AT1G69830|AT4G03510|AT3G52180|AT3G24230|AT2G36710|AT3G14400|AT5G06600|AT2G45220|AT1G15100
GO:0019438	Biological process	aromatic compound biosynthetic process	64	406	0.0015	AT5G15310|AT2G24645|AT1G08290|AT1G08810|AT1G08250|AT3G30530|AT1G26680|AT1G08970|AT3G01435|AT5G25190|AT3G23050|AT5G18680|AT4G19020|AT1G69120|AT4G29090|AT1G12630|AT1G76350|AT2G28550|AT2G41130|AT2G42200|AT5G48930|AT5G66120|AT2G20080|AT1G49480|AT5G10960|AT3G16857|AT1G15215|AT5G13630|AT2G47460|AT1G80660|AT5G20230|AT5G03150|AT4G36020|AT2G27470|AT4G38180|AT5G62000|AT2G36530|AT1G68200|AT3G56400|AT4G11250…
GO:0044699	Biological process	single-organism process	164	406	0.0018	AT2G23440|AT2G34930|AT3G55610|AT3G23050|AT1G69120|AT2G02800|AT4G15760|AT5G48930|AT5G66120|AT3G55340|AT3G57330|AT1G48900|AT4G34040|AT1G07110|AT2G30370|AT4G30600|AT3G23340|AT2G31350|AT5G64050|AT5G60660|AT5G62000|AT2G36530|AT5G22470|AT4G03510|AT2G39830|AT4G22140|AT5G08720|AT1G20610|AT3G15540|AT3G20410|AT1G58350|AT1G05610|AT4G26220|AT5G17630|AT1G28480|AT5G59310|AT1G18370|AT1G14130|AT3G22990|AT2G26800…
GO:0031326	Biological process	regulation of cellular biosynthetic process	58	406	0.0018	AT5G15310|AT2G24645|AT1G08290|AT5G18110|AT1G08810|AT3G30530|AT1G26680|AT1G08970|AT3G01435|AT1G74310|AT5G25190|AT3G23050|AT5G18680|AT4G19020|AT1G69120|AT1G12630|AT1G76350|AT2G28550|AT2G41130|AT2G42200|AT1G30490|AT2G20080|AT1G49480|AT5G10960|AT3G16857|AT1G15215|AT2G47460|AT4G13830|AT5G20230|AT5G03150|AT4G36020|AT2G27470|AT4G38180|AT5G62000|AT2G36530|AT1G68200|AT3G56400|AT4G11250|AT4G22140|AT1G50420…
GO:0010556	Biological process	regulation of macromolecule biosynthetic process	56	406	0.0027	AT5G15310|AT2G24645|AT1G08290|AT5G18110|AT1G08810|AT3G30530|AT1G26680|AT1G08970|AT3G01435|AT1G74310|AT5G25190|AT3G23050|AT5G18680|AT4G19020|AT1G69120|AT1G12630|AT1G76350|AT2G28550|AT2G41130|AT2G42200|AT1G30490|AT2G20080|AT1G49480|AT5G10960|AT3G16857|AT1G15215|AT2G47460|AT5G03150|AT4G36020|AT2G27470|AT4G38180|AT5G62000|AT2G36530|AT1G68200|AT3G56400|AT4G11250|AT4G22140|AT1G50420|AT4G00980|AT1G69780…
GO:0097305	Biological process	response to alcohol	18	406	0.0024	AT5G59310|AT5G52660|AT4G13510|AT5G60660|AT1G15100|AT1G08810|AT3G20410|AT5G62000|AT2G36530|AT3G22380|AT1G08970|AT3G55610|AT5G08490|AT5G41580|AT5G14420|AT5G66210|AT3G11240|AT3G01420
GO:0009737	Biological process	response to abscisic acid	18	406	0.0022	AT5G59310|AT5G52660|AT4G13510|AT5G60660|AT1G15100|AT1G08810|AT3G20410|AT5G62000|AT2G36530|AT3G22380|AT1G08970|AT3G55610|AT5G08490|AT5G41580|AT5G14420|AT5G66210|AT3G11240|AT3G01420
GO:2000112	Biological process	regulation of cellular macromolecule biosynthetic process	56	406	0.0026	AT5G15310|AT2G24645|AT1G08290|AT5G18110|AT1G08810|AT3G30530|AT1G26680|AT1G08970|AT3G01435|AT1G74310|AT5G25190|AT3G23050|AT5G18680|AT4G19020|AT1G69120|AT1G12630|AT1G76350|AT2G28550|AT2G41130|AT2G42200|AT1G30490|AT2G20080|AT1G49480|AT5G10960|AT3G16857|AT1G15215|AT2G47460|AT5G03150|AT4G36020|AT2G27470|AT4G38180|AT5G62000|AT2G36530|AT1G68200|AT3G56400|AT4G11250|AT4G22140|AT1G50420|AT4G00980|AT1G69780…
GO:0006468	Biological process	protein phosphorylation	25	406	0.0027	AT5G58350|AT1G11280|AT3G06483|AT1G53700|AT5G10530|AT1G69120|AT2G02800|AT4G23160|AT4G23180|AT5G49760|AT5G25930|AT3G23340|AT1G04700|AT5G46570|AT1G34110|AT5G10520|AT5G60900|AT5G66210|AT4G08850|AT1G21230|AT3G20410|AT1G21270|AT1G07650|AT5G47080|AT2G32800
GO:0006796	Biological process	phosphate-containing compound metabolic process	40	406	0.0025	AT5G58350|AT1G11280|AT3G09560|AT3G06483|AT1G53700|AT3G55610|AT3G16560|AT5G10530|AT1G69120|AT1G12000|AT1G80660|AT2G02800|AT5G66210|AT2G36580|AT4G23160|AT1G07110|AT5G49760|AT5G25930|AT3G23340|AT4G13830|AT1G04700|AT2G36530|AT1G34110|AT5G24400|AT5G10520|AT5G60900|AT3G52180|AT2G29380|AT4G23180|AT4G08850|AT5G46570|AT1G21230|AT3G20410|AT4G08170|AT1G21270|AT3G53900|AT1G07650|ATCG00130|AT5G47080|AT2G32800
GO:0006793	Biological process	phosphorus metabolic process	40	406	0.0029	AT5G58350|AT1G11280|AT3G09560|AT3G06483|AT1G53700|AT3G55610|AT3G16560|AT5G10530|AT1G69120|AT1G12000|AT1G80660|AT2G02800|AT5G66210|AT2G36580|AT4G23160|AT1G07110|AT5G49760|AT5G25930|AT3G23340|AT4G13830|AT1G04700|AT2G36530|AT1G34110|AT5G24400|AT5G10520|AT5G60900|AT3G52180|AT2G29380|AT4G23180|AT4G08850|AT5G46570|AT1G21230|AT3G20410|AT4G08170|AT1G21270|AT3G53900|AT1G07650|ATCG00130|AT5G47080|AT2G32800
GO:2001141	Biological process	regulation of RNA biosynthetic process	52	406	0.0031	AT5G15310|AT2G24645|AT1G08290|AT1G08810|AT3G30530|AT1G26680|AT1G08970|AT3G01435|AT5G25190|AT3G23050|AT5G18680|AT4G19020|AT1G69120|AT1G12630|AT1G76350|AT2G28550|AT2G41130|AT2G42200|AT1G30490|AT2G20080|AT1G49480|AT5G10960|AT3G16857|AT1G15215|AT2G47460|AT5G03150|AT4G36020|AT2G27470|AT4G38180|AT5G62000|AT2G36530|AT1G68200|AT3G56400|AT4G11250|AT4G22140|AT1G50420|AT4G00980|AT1G69780|AT5G18960|AT3G12720…
GO:0050794	Biological process	regulation of cellular process	92	406	0.0027	AT2G34930|AT5G18110|AT3G01435|AT3G23050|AT5G18680|AT4G19020|AT1G69120|AT2G02800|AT3G23340|AT1G50420|AT5G62000|AT2G36530|AT5G10960|AT2G39830|AT4G22140|AT1G20610|AT3G15540|AT3G20410|AT1G28480|AT2G24645|AT5G25190|AT5G10530|AT1G27170|AT1G12630|AT2G41130|AT1G08810|AT2G47460|AT5G20230|AT5G03150|AT1G74310|AT3G22370|AT5G46570|AT1G68200|AT2G05170|AT5G10520|AT4G38180|AT3G12720|AT3G19840|AT1G21270|AT5G02470…
GO:0072594	Biological process	establishment of protein localization to organelle	9	406	0.0023	AT4G30600|AT5G55500|AT4G16143|AT4G32910|AT5G55190|AT1G48900|AT2G17390|AT3G07560|AT2G45770
GO:0019222	Biological process	regulation of metabolic process	65	406	0.0024	AT5G15310|AT2G24645|AT3G15850|AT1G08290|AT5G18110|AT1G08810|AT3G30530|AT1G26680|AT1G08970|AT3G01435|AT1G74310|AT5G25190|AT5G10530|AT3G23050|AT5G18680|AT4G19020|AT1G69120|AT1G12630|AT1G76350|AT2G28550|AT2G41130|AT2G42200|AT5G48930|AT2G20080|AT1G49480|AT5G41580|AT1G69780|AT3G16857|AT1G15215|AT2G47460|AT4G13830|AT5G20230|AT5G03150|AT4G36020|AT2G27470|AT4G38180|AT5G62000|AT2G36530|AT1G68200|AT3G56400…
GO:1901360	Biological process	organic cyclic compound metabolic process	90	406	0.0022	AT3G01435|AT3G23050|AT5G18680|AT4G19020|AT1G69120|AT4G29090|AT5G48930|AT5G66120|AT3G42860|AT4G21130|AT3G47120|AT5G64050|AT1G50420|AT5G62000|AT2G36530|AT5G22470|AT1G69780|AT2G39830|AT4G22140|AT5G08720|AT3G15540|AT4G26220|AT2G24645|AT5G25190|AT1G12000|AT1G12630|AT2G41130|AT2G42200|AT2G36580|AT2G47460|AT5G20230|AT5G03150|AT5G08020|AT4G38180|AT1G68200|AT4G24710|AT3G12720|AT3G19840|AT1G08250|AT5G66390…
GO:0006355	Biological process	regulation of transcription, DNA-templated	52	406	0.003	AT5G15310|AT2G24645|AT1G08290|AT1G08810|AT3G30530|AT1G26680|AT1G08970|AT3G01435|AT5G25190|AT3G23050|AT5G18680|AT4G19020|AT1G69120|AT1G12630|AT1G76350|AT2G28550|AT2G41130|AT2G42200|AT1G30490|AT2G20080|AT1G49480|AT5G10960|AT3G16857|AT1G15215|AT2G47460|AT5G03150|AT4G36020|AT2G27470|AT4G38180|AT5G62000|AT2G36530|AT1G68200|AT3G56400|AT4G11250|AT4G22140|AT1G50420|AT4G00980|AT1G69780|AT5G18960|AT3G12720…
GO:0006139	Biological process	nucleobase-containing compound metabolic process	81	406	0.0028	AT4G21130|AT5G15310|AT5G24400|AT2G24645|AT1G08290|AT4G22140|AT5G25190|AT1G08810|AT3G30530|AT1G26680|AT1G08970|AT3G01435|AT5G08490|AT2G47300|AT3G23050|AT5G18680|AT4G19020|AT1G69120|AT4G29090|AT1G12630|AT1G76350|AT2G28550|AT2G41130|AT2G42200|AT1G30490|AT4G15417|AT2G36580|AT3G51690|AT1G50420|AT2G33730|AT2G20080|AT5G54890|AT1G49480|AT5G10960|AT1G12000|AT3G16857|AT1G15215|AT2G47460|AT1G80660|AT5G50340…
GO:1903506	Biological process	regulation of nucleic acid-templated transcription	52	406	0.0031	AT5G15310|AT2G24645|AT1G08290|AT1G08810|AT3G30530|AT1G26680|AT1G08970|AT3G01435|AT5G25190|AT3G23050|AT5G18680|AT4G19020|AT1G69120|AT1G12630|AT1G76350|AT2G28550|AT2G41130|AT2G42200|AT1G30490|AT2G20080|AT1G49480|AT5G10960|AT3G16857|AT1G15215|AT2G47460|AT5G03150|AT4G36020|AT2G27470|AT4G38180|AT5G62000|AT2G36530|AT1G68200|AT3G56400|AT4G11250|AT4G22140|AT1G50420|AT4G00980|AT1G69780|AT5G18960|AT3G12720…
GO:0034613	Biological process	cellular protein localization	14	406	0.0031	AT4G30600|AT5G55500|AT4G16143|AT3G09560|AT5G55190|AT5G17410|AT1G48900|AT1G49480|AT2G05170|AT4G32910|AT4G03510|AT2G17390|AT3G07560|AT2G45770
GO:0080090	Biological process	regulation of primary metabolic process	60	406	0.0025	AT5G15310|AT2G24645|AT1G08290|AT5G18110|AT1G08810|AT3G30530|AT1G26680|AT1G08970|AT3G01435|AT1G74310|AT5G25190|AT3G23050|AT5G18680|AT4G19020|AT1G69120|AT1G12630|AT1G76350|AT2G28550|AT2G41130|AT2G42200|AT5G48930|AT2G20080|AT1G49480|AT5G10960|AT3G16857|AT1G15215|AT2G47460|AT4G13830|AT5G03150|AT4G36020|AT2G27470|AT4G38180|AT5G62000|AT2G36530|AT1G68200|AT3G56400|AT4G11250|AT4G22140|AT1G50420|AT4G00980…
GO:0065007	Biological process	biological regulation	111	406	0.0027	AT2G34930|AT5G18110|AT3G01435|AT3G23050|AT5G18680|AT4G19020|AT1G69120|AT2G02800|AT5G48930|AT4G34040|AT1G07110|AT3G11240|AT3G23340|AT1G50420|AT5G62000|AT2G36530|AT5G10960|AT2G39830|AT4G22140|AT5G08720|AT1G20610|AT3G15540|AT3G20410|AT1G28480|AT1G14130|AT2G24645|AT3G22990|AT5G25190|AT5G10530|AT1G27170|AT1G12630|AT2G41130|AT2G42200|AT1G47240|AT1G65540|AT2G47460|AT5G20230|AT5G03150|AT4G38180|AT3G22370…
GO:0006082	Biological process	organic acid metabolic process	28	406	0.0029	AT3G23790|AT4G31990|AT3G15850|AT5G05260|AT4G13840|AT2G27820|AT3G55610|AT1G79440|AT1G12000|AT1G12630|AT3G16910|AT4G35220|AT2G36580|AT5G10330|AT3G07560|AT5G66120|AT2G31350|AT4G13830|AT5G64050|AT1G73680|AT2G36530|AT5G24400|AT3G01420|AT1G37130|AT1G08250|AT1G09430|AT5G10240|AT2G26800
GO:0031323	Biological process	regulation of cellular metabolic process	62	406	0.002	AT5G15310|AT2G24645|AT3G15850|AT1G08290|AT5G18110|AT1G08810|AT3G30530|AT1G26680|AT1G08970|AT3G01435|AT1G74310|AT5G25190|AT5G10530|AT3G23050|AT5G18680|AT4G19020|AT1G69120|AT1G12630|AT1G76350|AT2G28550|AT2G41130|AT2G42200|AT1G30490|AT2G20080|AT1G49480|AT5G10960|AT1G69780|AT3G16857|AT1G15215|AT2G47460|AT4G13830|AT5G20230|AT5G03150|AT4G36020|AT2G27470|AT4G38180|AT5G62000|AT2G36530|AT1G68200|AT3G56400…
GO:0019752	Biological process	carboxylic acid metabolic process	24	406	0.002	AT3G23790|AT4G31990|AT3G15850|AT5G05260|AT4G13840|AT2G27820|AT3G55610|AT1G79440|AT1G12000|AT5G66120|AT2G36580|AT5G10330|AT3G07560|AT3G16910|AT2G31350|AT4G13830|AT5G64050|AT1G73680|AT2G36530|AT3G01420|AT1G08250|AT1G09430|AT5G10240|AT2G26800
GO:0090304	Biological process	nucleic acid metabolic process	75	406	0.0021	AT4G21130|AT5G15310|AT2G24645|AT1G08290|AT4G22140|AT5G25190|AT1G08810|AT3G30530|AT1G26680|AT1G08970|AT3G01435|AT5G08490|AT2G47300|AT3G23050|AT5G18680|AT4G19020|AT1G69120|AT4G29090|AT1G12630|AT1G76350|AT2G28550|AT2G41130|AT2G42200|AT1G30490|AT4G15417|AT3G51690|AT1G50420|AT2G20080|AT5G54890|AT1G49480|AT5G10960|AT3G16857|AT1G15215|AT2G47460|AT2G33730|AT5G50340|AT3G42860|AT5G03150|AT3G47120|AT5G64050…
GO:0045490	Biological process	pectin catabolic process	6	406	0.0033	AT3G17060|AT2G36710|AT5G63180|AT4G33220|AT2G45220|AT3G24230
GO:1901362	Biological process	organic cyclic compound biosynthetic process	64	406	0.0035	AT5G15310|AT2G24645|AT1G08290|AT1G08810|AT1G08250|AT3G30530|AT1G26680|AT1G08970|AT3G01435|AT5G25190|AT3G23050|AT5G18680|AT4G19020|AT1G69120|AT4G29090|AT1G12630|AT1G76350|AT2G28550|AT2G41130|AT2G42200|AT5G48930|AT5G66120|AT2G20080|AT1G49480|AT5G10960|AT3G16857|AT1G15215|AT5G13630|AT2G47460|AT1G80660|AT5G20230|AT5G03150|AT4G36020|AT2G27470|AT4G38180|AT5G62000|AT2G36530|AT1G68200|AT3G56400|AT4G11250…
GO:0019219	Biological process	regulation of nucleobase-containing compound metabolic process	53	406	0.0037	AT5G15310|AT2G24645|AT1G08290|AT1G08810|AT3G30530|AT1G26680|AT1G08970|AT3G01435|AT5G25190|AT3G23050|AT5G18680|AT4G19020|AT1G69120|AT1G12630|AT1G76350|AT2G28550|AT2G41130|AT2G42200|AT1G30490|AT2G20080|AT1G49480|AT5G10960|AT3G16857|AT1G15215|AT2G47460|AT5G03150|AT4G36020|AT2G27470|AT4G38180|AT5G62000|AT2G36530|AT1G68200|AT3G56400|AT4G11250|AT4G22140|AT1G50420|AT4G00980|AT1G69780|AT2G39830|AT5G18960…
GO:0051252	Biological process	regulation of RNA metabolic process	52	406	0.0038	AT5G15310|AT2G24645|AT1G08290|AT1G08810|AT3G30530|AT1G26680|AT1G08970|AT3G01435|AT5G25190|AT3G23050|AT5G18680|AT4G19020|AT1G69120|AT1G12630|AT1G76350|AT2G28550|AT2G41130|AT2G42200|AT1G30490|AT2G20080|AT1G49480|AT5G10960|AT3G16857|AT1G15215|AT2G47460|AT5G03150|AT4G36020|AT2G27470|AT4G38180|AT5G62000|AT2G36530|AT1G68200|AT3G56400|AT4G11250|AT4G22140|AT1G50420|AT4G00980|AT1G69780|AT5G18960|AT3G12720…
GO:0006605	Biological process	protein targeting	9	406	0.004	AT4G30600|AT5G55500|AT4G16143|AT4G32910|AT5G55190|AT1G48900|AT2G17390|AT3G07560|AT2G45770
GO:0009751	Biological process	response to salicylic acid	9	406	0.004	AT5G15310|AT1G08810|AT5G52660|AT1G28480|AT1G21270|AT3G61190|AT3G01420|AT2G32800|AT3G56400
GO:0046483	Biological process	heterocycle metabolic process	84	406	0.0043	AT4G21130|AT5G15310|AT5G24400|AT2G24645|AT1G08290|AT4G22140|AT5G25190|AT1G08810|AT3G30530|AT1G26680|AT1G08970|AT3G01435|AT5G08490|AT2G47300|AT3G23050|AT5G18680|AT4G19020|AT1G69120|AT4G29090|AT1G12630|AT1G76350|AT2G28550|AT2G41130|AT2G42200|AT1G30490|AT4G15417|AT4G35220|AT2G36580|AT3G51690|AT1G50420|AT2G33730|AT2G20080|AT5G54890|AT1G49480|AT5G10960|AT5G14420|AT1G12000|AT3G16857|AT1G15215|AT5G13630…
GO:0046907	Biological process	intracellular transport	15	406	0.0043	AT4G30600|AT5G55500|AT3G47120|AT4G16143|AT3G09560|AT5G55190|AT4G13350|AT1G48900|AT2G05170|AT4G32910|AT4G03510|AT2G17390|AT3G07560|ATCG00130|AT2G45770
GO:0042221	Biological process	response to chemical	58	406	0.0046	AT5G59310|AT4G31990|AT1G76080|AT4G13510|AT5G46570|AT5G25190|AT5G15310|AT3G62770|AT5G41220|AT1G08970|AT3G55610|AT5G08490|AT2G45900|AT3G23050|AT4G36020|AT5G10520|AT3G26040|AT1G12000|AT1G12630|AT1G69780|AT2G28550|AT1G08810|AT5G66210|AT5G52640|AT5G41580|AT5G14420|AT3G16857|AT3G11240|AT4G23030|AT2G47460|AT1G18370|AT3G61190|AT1G50420|AT5G62000|AT4G16740|AT2G36530|AT5G60660|AT3G56400|AT4G03510|AT1G74310…
GO:0051171	Biological process	regulation of nitrogen compound metabolic process	56	406	0.0048	AT5G15310|AT2G24645|AT1G08290|AT5G18110|AT1G08810|AT3G30530|AT1G26680|AT1G08970|AT3G01435|AT1G74310|AT5G25190|AT3G23050|AT5G18680|AT4G19020|AT1G69120|AT1G12630|AT1G76350|AT2G28550|AT2G41130|AT2G42200|AT1G30490|AT2G20080|AT1G49480|AT5G10960|AT3G16857|AT1G15215|AT2G47460|AT5G03150|AT4G36020|AT2G27470|AT4G38180|AT5G62000|AT2G36530|AT1G68200|AT3G56400|AT4G11250|AT4G22140|AT1G50420|AT4G00980|AT1G69780…
GO:0016310	Biological process	phosphorylation	30	406	0.0051	AT5G58350|AT1G11280|AT3G06483|AT1G53700|AT3G55610|AT5G10530|AT1G69120|AT1G12000|AT2G02800|AT2G36580|AT4G23160|AT4G23180|AT5G49760|AT5G25930|AT3G23340|AT1G04700|AT5G46570|AT1G34110|AT5G10520|AT5G60900|AT5G66210|AT4G08850|AT2G36530|AT1G21230|AT3G20410|AT4G08170|AT1G21270|AT1G07650|AT5G47080|AT2G32800
GO:0044710	Biological process	single-organism metabolic process	76	406	0.0053	AT3G23790|AT4G31990|AT1G14130|AT3G15850|AT2G42990|AT2G26800|AT3G09560|AT5G05260|AT4G13840|AT2G27820|AT5G41220|AT3G55610|AT5G04590|AT1G79440|AT1G69120|AT1G12000|AT1G12630|AT5G04500|AT1G32180|AT4G15760|AT1G58350|AT5G48930|AT3G16910|AT1G12990|AT4G35220|AT2G36580|AT1G77420|AT2G45770|AT2G45510|AT1G08250|AT2G22980|AT5G10330|AT3G07560|AT3G16857|AT1G15215|AT5G13630|AT2G47460|AT1G80660|AT2G31350|AT5G55500…
GO:0006886	Biological process	intracellular protein transport	12	406	0.0057	AT4G30600|AT5G55500|AT4G16143|AT3G09560|AT5G55190|AT1G48900|AT2G05170|AT4G32910|AT4G03510|AT2G17390|AT3G07560|AT2G45770
GO:0051649	Biological process	establishment of localization in cell	15	406	0.0056	AT4G30600|AT5G55500|AT3G47120|AT4G16143|AT3G09560|AT5G55190|AT4G13350|AT1G48900|AT2G05170|AT4G32910|AT4G03510|AT2G17390|AT3G07560|ATCG00130|AT2G45770
GO:0033365	Biological process	protein localization to organelle	9	406	0.0056	AT4G30600|AT5G55500|AT4G16143|AT4G32910|AT5G55190|AT1G48900|AT2G17390|AT3G07560|AT2G45770
GO:0070727	Biological process	cellular macromolecule localization	14	406	0.0056	AT4G30600|AT5G55500|AT4G16143|AT3G09560|AT5G55190|AT5G17410|AT1G48900|AT1G49480|AT2G05170|AT4G32910|AT4G03510|AT2G17390|AT3G07560|AT2G45770
GO:0009753	Biological process	response to jasmonic acid	9	406	0.0063	AT5G15310|AT1G08810|AT5G52660|AT1G28480|AT4G16740|AT3G56400|AT3G23050|AT3G05420|AT2G32800
GO:0009416	Biological process	response to light stimulus	20	406	0.0065	AT2G47460|AT5G18960|AT3G05420|AT4G22140|AT5G20230|AT1G37130|AT3G15850|AT2G27820|AT1G08810|AT3G15540|AT5G08020|AT4G38180|AT2G36530|AT1G08970|AT1G79440|AT2G42610|AT1G74310|AT5G10240|AT1G67900|AT2G03500
GO:0034654	Biological process	nucleobase-containing compound biosynthetic process	56	406	0.0065	AT5G15310|AT2G24645|AT1G08290|AT1G08810|AT3G30530|AT1G26680|AT1G08970|AT3G01435|AT5G25190|AT3G23050|AT5G18680|AT4G19020|AT1G69120|AT4G29090|AT1G12630|AT1G76350|AT2G28550|AT2G41130|AT2G42200|AT1G30490|AT2G20080|AT1G49480|AT5G10960|AT3G16857|AT1G15215|AT2G47460|AT1G80660|AT5G03150|AT4G36020|AT2G27470|AT4G38180|AT5G62000|AT2G36530|AT1G68200|AT3G56400|AT4G11250|AT4G22140|AT1G50420|AT4G00980|AT1G69780…
GO:0006351	Biological process	transcription, DNA-templated	52	406	0.0073	AT5G15310|AT2G24645|AT1G08290|AT1G08810|AT3G30530|AT1G26680|AT1G08970|AT3G01435|AT5G25190|AT3G23050|AT5G18680|AT4G19020|AT1G69120|AT1G12630|AT1G76350|AT2G28550|AT2G41130|AT2G42200|AT1G30490|AT2G20080|AT1G49480|AT5G10960|AT3G16857|AT1G15215|AT2G47460|AT5G03150|AT4G36020|AT2G27470|AT4G38180|AT5G62000|AT2G36530|AT1G68200|AT3G56400|AT4G11250|AT4G22140|AT1G50420|AT4G00980|AT1G69780|AT5G18960|AT3G12720…
GO:0051641	Biological process	cellular localization	17	406	0.0073	AT4G30600|AT5G55500|AT3G47120|AT4G16143|AT3G09560|AT5G55190|AT4G13350|AT5G17410|AT1G48900|AT1G49480|AT2G05170|AT4G32910|AT4G03510|AT2G17390|AT3G07560|ATCG00130|AT2G45770
GO:0097659	Biological process	nucleic acid-templated transcription	52	406	0.0074	AT5G15310|AT2G24645|AT1G08290|AT1G08810|AT3G30530|AT1G26680|AT1G08970|AT3G01435|AT5G25190|AT3G23050|AT5G18680|AT4G19020|AT1G69120|AT1G12630|AT1G76350|AT2G28550|AT2G41130|AT2G42200|AT1G30490|AT2G20080|AT1G49480|AT5G10960|AT3G16857|AT1G15215|AT2G47460|AT5G03150|AT4G36020|AT2G27470|AT4G38180|AT5G62000|AT2G36530|AT1G68200|AT3G56400|AT4G11250|AT4G22140|AT1G50420|AT4G00980|AT1G69780|AT5G18960|AT3G12720…
GO:0032774	Biological process	RNA biosynthetic process	52	406	0.0077	AT5G15310|AT2G24645|AT1G08290|AT1G08810|AT3G30530|AT1G26680|AT1G08970|AT3G01435|AT5G25190|AT3G23050|AT5G18680|AT4G19020|AT1G69120|AT1G12630|AT1G76350|AT2G28550|AT2G41130|AT2G42200|AT1G30490|AT2G20080|AT1G49480|AT5G10960|AT3G16857|AT1G15215|AT2G47460|AT5G03150|AT4G36020|AT2G27470|AT4G38180|AT5G62000|AT2G36530|AT1G68200|AT3G56400|AT4G11250|AT4G22140|AT1G50420|AT4G00980|AT1G69780|AT5G18960|AT3G12720…
GO:0010468	Biological process	regulation of gene expression	56	406	0.0081	AT5G15310|AT2G24645|AT1G08290|AT5G18110|AT1G08810|AT3G30530|AT1G26680|AT1G08970|AT3G01435|AT1G74310|AT5G25190|AT3G23050|AT5G18680|AT4G19020|AT1G69120|AT1G12630|AT1G76350|AT2G28550|AT2G41130|AT2G42200|AT1G30490|AT2G20080|AT1G49480|AT5G10960|AT3G16857|AT1G15215|AT2G47460|AT5G03150|AT4G36020|AT2G27470|AT4G38180|AT5G62000|AT2G36530|AT1G68200|AT3G56400|AT4G11250|AT4G22140|AT1G50420|AT4G00980|AT1G69780…
GO:0044281	Biological process	small molecule metabolic process	35	406	0.0094	AT3G23790|AT4G31990|AT3G15850|AT5G05260|AT4G13840|AT2G27820|AT3G55610|AT1G79440|AT1G12000|AT1G12630|AT3G16910|AT4G35220|AT2G36580|AT1G08250|AT1G07110|AT3G07560|AT1G80660|AT2G31350|AT4G13830|AT5G64050|AT1G73680|AT2G36530|AT5G24400|AT1G76080|AT3G01420|AT5G10330|AT1G37130|AT3G23410|AT1G09430|AT5G66120|AT4G08170|AT3G53900|ATCG00130|AT5G10240|AT2G26800
GO:0009314	Biological process	response to radiation	20	406	0.0094	AT2G47460|AT5G18960|AT3G05420|AT4G22140|AT5G20230|AT1G37130|AT3G15850|AT2G27820|AT1G08810|AT3G15540|AT5G08020|AT4G38180|AT2G36530|AT1G08970|AT1G79440|AT2G42610|AT1G74310|AT5G10240|AT1G67900|AT2G03500
GO:0016070	Biological process	RNA metabolic process	65	406	0.01	AT4G21130|AT5G15310|AT2G24645|AT1G08290|AT5G25190|AT1G08810|AT3G30530|AT1G26680|AT1G08970|AT3G01435|AT5G08490|AT2G47300|AT3G23050|AT5G18680|AT4G19020|AT1G69120|AT1G12630|AT1G76350|AT2G28550|AT2G41130|AT2G42200|AT1G30490|AT4G15417|AT2G03500|AT2G20080|AT5G54890|AT1G49480|AT5G10960|AT3G16857|AT1G15215|AT2G47460|AT2G33730|AT5G03150|AT3G47120|AT5G64050|AT4G36020|AT2G27470|AT4G38180|AT5G62000|AT2G36530…
GO:0032787	Biological process	monocarboxylic acid metabolic process	14	406	0.011	AT3G23790|AT2G31350|AT4G13830|AT3G15850|AT3G16910|AT1G73680|AT1G09430|AT2G36580|AT4G13840|AT2G36530|AT5G05260|AT3G01420|AT3G07560|AT1G12000
GO:0060255	Biological process	regulation of macromolecule metabolic process	58	406	0.012	AT5G15310|AT2G24645|AT1G08290|AT5G18110|AT1G08810|AT3G30530|AT1G26680|AT1G08970|AT3G01435|AT1G74310|AT5G25190|AT3G23050|AT5G18680|AT4G19020|AT1G69120|AT1G12630|AT1G76350|AT2G28550|AT2G41130|AT2G42200|AT1G30490|AT2G20080|AT1G49480|AT5G10960|AT3G16857|AT1G15215|AT2G47460|AT5G03150|AT4G36020|AT2G27470|AT4G38180|AT5G62000|AT2G36530|AT1G68200|AT3G56400|AT4G11250|AT4G22140|AT1G50420|AT4G00980|AT1G69780…
GO:0009414	Biological process	response to water deprivation	11	406	0.013	AT5G59310|AT1G76080|AT1G08810|AT4G36020|AT3G22380|AT3G62770|AT1G48130|AT5G08490|AT3G23050|AT5G14420|AT3G16857
GO:0018130	Biological process	heterocycle biosynthetic process	57	406	0.014	AT5G15310|AT2G24645|AT1G08290|AT1G08810|AT3G30530|AT1G26680|AT1G08970|AT3G01435|AT5G25190|AT3G23050|AT5G18680|AT4G19020|AT1G69120|AT4G29090|AT1G12630|AT1G76350|AT2G28550|AT2G41130|AT2G42200|AT1G30490|AT2G20080|AT1G49480|AT5G10960|AT3G16857|AT1G15215|AT5G13630|AT2G47460|AT1G80660|AT5G03150|AT4G36020|AT2G27470|AT4G38180|AT5G62000|AT2G36530|AT1G68200|AT3G56400|AT4G11250|AT4G22140|AT1G50420|AT4G00980…
GO:0009415	Biological process	response to water	11	406	0.016	AT5G59310|AT1G76080|AT1G08810|AT4G36020|AT3G22380|AT3G62770|AT1G48130|AT5G08490|AT3G23050|AT5G14420|AT3G16857
GO:0005975	Biological process	carbohydrate metabolic process	26	406	0.016	AT3G17060|AT1G12990|AT5G63180|AT1G12000|AT1G32180|AT4G33220|AT3G16910|AT2G28100|AT2G36580|AT1G07110|AT5G04500|AT1G05610|AT1G64390|AT5G55500|AT4G13830|AT1G69830|AT2G36530|AT5G22470|AT5G24400|AT5G58090|AT3G52180|AT3G24230|AT2G36710|AT2G45220|AT1G21270|AT3G22380
GO:0009266	Biological process	response to temperature stimulus	15	406	0.017	AT4G31990|AT5G20230|AT4G36020|AT4G04650|AT1G74310|AT3G22370|AT5G15450|AT2G36530|AT3G61190|AT5G04590|AT1G49480|AT1G79440|AT5G52640|AT4G19020|AT2G03500
GO:0051169	Biological process	nuclear transport	5	406	0.019	AT5G55190|AT4G13350|AT4G16143|AT3G47120|AT4G32910
GO:0006913	Biological process	nucleocytoplasmic transport	5	406	0.019	AT5G55190|AT4G13350|AT4G16143|AT3G47120|AT4G32910
GO:0009100	Biological process	glycoprotein metabolic process	5	406	0.021	AT1G12990|AT5G55500|AT2G28100|AT5G22470|AT5G04500
GO:0045488	Biological process	pectin metabolic process	6	406	0.022	AT3G17060|AT2G36710|AT5G63180|AT4G33220|AT2G45220|AT3G24230
GO:0010393	Biological process	galacturonan metabolic process	6	406	0.022	AT3G17060|AT2G36710|AT5G63180|AT4G33220|AT2G45220|AT3G24230
GO:0009739	Biological process	response to gibberellin	6	406	0.025	AT5G15310|AT5G52660|AT1G50420|AT1G08970|AT2G45900|AT2G03500
GO:0051276	Biological process	chromosome organization	13	406	0.025	AT4G24710|AT4G22140|AT5G28780|AT3G22990|AT4G36020|AT5G51330|AT3G51690|AT4G13610|AT3G42860|AT2G47980|AT4G19020|AT1G15215|AT2G03500
GO:0044248	Biological process	cellular catabolic process	23	406	0.025	AT3G17000|AT5G41220|AT3G45010|AT2G22310|AT1G79440|AT4G17895|AT2G28100|AT4G35220|AT4G34040|AT5G10960|AT3G07560|AT3G11240|AT1G64390|AT2G31350|AT1G69830|AT4G03510|AT3G52180|AT3G01420|AT3G14400|AT1G75440|AT5G06600|AT5G66390|AT1G15100
GO:0005976	Biological process	polysaccharide metabolic process	12	406	0.025	AT3G17060|AT1G64390|AT1G32180|AT5G63180|AT2G36710|AT4G33220|AT1G69830|AT2G45220|AT3G52180|AT3G22380|AT1G05610|AT3G24230
GO:1901135	Biological process	carbohydrate derivative metabolic process	16	406	0.027	AT1G80660|AT5G55500|AT4G13830|AT1G12990|AT2G28100|AT5G22470|AT2G36580|AT2G36530|AT3G56400|AT5G24400|AT3G53900|ATCG00130|AT1G07110|AT5G04500|AT3G09560|AT1G12000
GO:0046394	Biological process	carboxylic acid biosynthetic process	12	406	0.027	AT5G10330|AT3G15850|AT5G66120|AT1G73680|AT1G08250|AT1G09430|AT5G05260|AT4G13840|AT2G27820|AT3G55610|AT5G10240|AT3G01420
GO:0042592	Biological process	homeostatic process	14	406	0.028	AT2G37390|AT1G14130|AT5G28780|AT5G48930|AT3G57330|AT3G51690|AT1G21270|AT1G48130|AT3G61190|AT1G47240|AT1G65540|AT1G22990|AT1G76080|AT1G28480
GO:0010073	Biological process	meristem maintenance	5	406	0.029	AT4G27760|AT1G34110|AT3G16857|AT1G69120|AT5G03150
GO:0018205	Biological process	peptidyl-lysine modification	5	406	0.029	AT5G41580|AT4G22140|AT3G06910|AT1G60220|AT2G03500
GO:0009617	Biological process	response to bacterium	12	406	0.028	AT4G15760|AT4G33220|AT3G57330|AT2G45220|AT4G23160|AT5G14740|AT3G56400|AT5G24400|AT5G52640|AT4G23180|AT2G32800|AT3G01420
GO:0006631	Biological process	fatty acid metabolic process	8	406	0.032	AT3G23790|AT3G15850|AT3G16910|AT1G73680|AT1G09430|AT4G13840|AT3G07560|AT3G01420
GO:0017038	Biological process	protein import	5	406	0.032	AT5G55190|AT4G16143|AT3G07560|AT4G32910|AT2G45770
GO:0014070	Biological process	response to organic cyclic compound	11	406	0.035	AT5G15310|AT1G18370|AT1G08810|AT5G46570|AT5G52660|AT1G28480|AT1G21270|AT3G61190|AT3G01420|AT2G32800|AT3G56400
GO:0042742	Biological process	defense response to bacterium	10	406	0.035	AT4G33220|AT3G57330|AT2G45220|AT4G23160|AT5G14740|AT3G56400|AT5G24400|AT5G52640|AT4G23180|AT3G01420
GO:0006812	Biological process	cation transport	10	406	0.04	AT1G80660|AT5G20230|AT4G13510|AT3G57330|AT1G10970|AT5G62000|AT2G37390|AT1G47240|ATCG00130|AT1G22990
GO:0019725	Biological process	cellular homeostasis	9	406	0.041	AT2G37390|AT1G21270|AT1G48130|AT3G61190|AT1G47240|AT1G65540|AT1G22990|AT1G76080|AT1G28480
GO:0006520	Biological process	cellular amino acid metabolic process	9	406	0.045	AT4G31990|AT5G64050|AT2G26800|AT1G08250|AT2G27820|AT3G55610|AT1G79440|AT5G10330|AT5G10240
GO:0008652	Biological process	cellular amino acid biosynthetic process	5	406	0.045	AT1G08250|AT2G27820|AT5G10330|AT3G55610|AT5G10240
GO:0048513	Biological process	animal organ development	11	406	0.045	AT5G63090|AT3G62770|AT2G28550|AT4G13510|AT2G42200|AT1G73680|AT2G42590|AT5G62000|AT3G56400|AT1G69780|AT4G35910
GO:0006511	Biological process	ubiquitin-dependent protein catabolic process	10	406	0.049	AT3G17000|AT3G14400|AT1G75440|AT2G22310|AT4G34040|AT1G15100|AT4G03510|AT5G06600|AT3G11240|AT4G17895
GO:0040008	Biological process	regulation of growth	8	406	0.049	AT5G03150|AT3G22990|AT5G66210|AT1G53700|AT1G34110|AT4G34040|AT3G23050|AT3G16857

## Sheet: S8
Table S8. The expression level of HaCBF4 and HaHAK11 in the multi-tissue transcriptome in five key growth stages.
ID	Stage	Tissue	HaCBF4 (HanSK07G33690)	HaHAK11 (HanSK14G15850)
GS-CO	Germinating stage	cotyledon	0.08	23.42
GS-HY	Germinating stage	hypocotyl	7.43	32.84
GS-RT	Germinating stage	root	8.04	8.7
SS-CO	Seedling stage	cotyledon	0.55	18.28
SS-HY	Seedling stage	hypocotyl	2.74	16.68
SS-LF	Seedling stage	leaf	11.73	5.5
SS-RT	Seedling stage	root	0.85	16.63
JS-AS	Juvenile stage	apical stem	10.01	21.37
JS-BS	Juvenile stage	basal stem	3.62	21.09
JS-LR	Juvenile stage	lateral root	6.38	17.32
JS-NL	Juvenile stage	new leaf	0.88	2.28
JS-OL	Juvenile stage	old leaf	0.55	13.37
JS-PR	Juvenile stage	primary root	1.19	23.39
BS-AS	Bud stage	apical stem	31.47	10.9
BS-BS	Bud stage	basal stem	65.21	28.82
BS-EP	Bud stage	epidermis	39.91	66.76
BS-LR	Bud stage	lateral root	80.19	14.88
BS-NL	Bud stage	new leaf	3.08	0.56
BS-OL	Bud stage	old leaf	0	17.41
BS-PH	Bud stage	phyllary	1.77	18.17
BS-PR	Bud stage	primary root	34.39	7.96
BS-VB	Bud stage	vascular bundle	278.92	35.13
FS-AN	Flower stage	anther	19.42	21.54
FS-AS	Flower stage	apical stem	59.89	30.16
FS-BS	Flower stage	basal stem	255.49	10.44
FS-CC	Flower stage	column cap	0.34	43.48
FS-CR	Flower stage	corolla	10.67	42.84
FS-DF	Flower stage	disk flower	3.66	21.21
FS-EP	Flower stage	epidermis	31.55	10.38
FS-NL	Flower stage	new leaf	2.93	16.39
FS-OL	Flower stage	old leaf	0.09	38.04
FS-OV	Flower stage	ovary	33.36	19.31
FS-PH	Flower stage	phyllary	14.78	26.58
FS-PR	Flower stage	primary root	14.21	28.69
FS-RF	Flower stage	ray flower	4.93	58.04
FS-PP	Flower stage	receptacle	11.75	33.74
FS-SR	Flower stage	secondary root	9.14	41.51
FS-SE	Flower stage	sepal	35.67	15.26
FS-ST	Flower stage	style	7.17	89.86

## Sheet: S9
Table S9. The 2,289 overlapped genes.
Gene	LOC	EV_1	EV_2	EV_3	VI_1	VI_2	VI_3	Regulated	log2(FoldChange)	Pvalue	FDR	Athaliana	Athaliana annotation	Rice	Rice annotation
HanSK01G00220	LOC110941699	443	599	422	691	948	761	Up	0.803641	0.000332561	0.00683738	AT3G08740.1	elongation factor P, putative, expressed	LOC_Os11g02450.1	elongation factor P (EF-P) family protein
HanSK01G00520	LOC110941289	246	261	218	165	93	96	Down	-0.936547	0.00314783	0.0360597	AT3G54200.1	harpin-induced protein 1 domain containing protein, expressed	LOC_Os05g40400.1	Late embryogenesis abundant (LEA) hydroxyproline-rich glycoprotein family
HanSK01G00730	LOC110942167	129	59	156	165	204	218	Up	0.856104	0.0252695	0.147215	AT3G62420.1	CPuORF5 - conserved peptide uORF-containing transcript, expressed	LOC_Os12g37415.1	basic region/leucine zipper motif 53
HanSK01G00750	LOC110942199	562	1055	1532	434	609	551	Down	-0.910884	0.006346	0.0583464	AT3G62600.1	dnaJ homolog subfamily B member 11 precursor, putative, expressed	LOC_Os05g06440.1	DNAJ heat shock family protein
HanSK01G00760	LOC110942222	19	15	14	65	31	41	Up	1.61519	0.00539203	0.0520611	AT2G47460.1	MYB family transcription factor, putative, expressed	LOC_Os01g19970.1	myb domain protein 12
HanSK01G01100	LOC110942388	3505	2089	3719	4794	3440	4180	Up	0.506873	0.0436287	0.206498	AT5G27850.1	60S ribosomal protein L18-3, putative, expressed	LOC_Os07g47780.2	Ribosomal protein L18e/L15 superfamily protein
HanSK01G01140		1185	1874	1427	808	1141	792	Down	-0.625564	0.00839471	0.0703174	AT5G08600.1	utp14 protein, putative, expressed	LOC_Os03g22320.1	U3 ribonucleoprotein (Utp) family protein
HanSK01G01210	LOC110899389	1471	1425	1456	818	1185	905	Down	-0.493728	0.0101179	0.0799923	AT3G62700.1	multidrug resistance-associated protein, putative, expressed	LOC_Os01g25386.1	multidrug resistance-associated protein 4
HanSK01G01470	LOC110942822	16	18	21	1255	354	899	Up	5.61093	3.22368e-38	1.39267e-34	AT2G02930.1	glutathione S-transferase, putative, expressed	LOC_Os01g27360.1	Glutathione S-transferase family protein
HanSK01G01490	LOC110942861	2331	2212	4006	12429	3684	8712	Up	1.62785	1.28645e-05	0.000507544	AT1G02930.2	glutathione S-transferase, putative, expressed	LOC_Os01g70770.1	Glutathione S-transferase family protein
HanSK01G02360	LOC110864802	577	733	503	289	412	370	Down	-0.666522	0.00473344	0.0477028	AT3G04810.2	LSTK-1-like kinase, putative, expressed	LOC_Os12g41180.1	NIMA-related kinase 2
HanSK01G02370	LOC110864823	1362	1541	1298	543	891	697	Down	-0.890407	3.78744e-05	0.00121539	AT1G03080.1	KIP1, putative, expressed	LOC_Os12g41200.1	kinase interacting (KIP1-like) family protein
HanSK01G02450	LOC110872038	286	208	229	617	241	402	Up	0.905006	0.00781501	0.0669172	AT3G63250.1	homocysteine S-methyltransferase protein, putative, expressed	LOC_Os10g28630.1	homocysteine methyltransferase 2
HanSK01G02470	LOC110872039	1237	742	1553	2049	1781	1858	Up	0.773433	0.00388458	0.0415392	AT5G26110.1	RIO1 family protein, expressed	LOC_Os10g28640.1	Protein kinase superfamily protein
HanSK01G02690	LOC110943765	1609	1406	1554	2740	1639	1912	Up	0.557607	0.014569	0.101888	AT3G63170.1	chalcone isomerase, putative, expressed	LOC_Os07g38390.1	Chalcone-flavanone isomerase family protein
HanSK01G02770	LOC110943828	1307	1118	1658	2130	2095	2111	Up	0.720255	0.000512703	0.00950084	AT3G63120.1	cyclin, putative, expressed	LOC_Os05g33040.2	Cyclin family protein
HanSK01G02910	LOC110943874	109	114	110	226	184	169	Up	0.8907	0.00159647	0.0221145	AT2G48020.2	transporter family protein, putative, expressed	LOC_Os11g42430.1	Major facilitator superfamily protein
HanSK01G03030		2	7	15	27	11	40	Up	1.77817	0.0495319	0.222523	--	--	LOC_Os11g42240.1	F-box family protein
HanSK01G03080	LOC110943360	573	488	709	808	1018	782	Up	0.642598	0.00456144	0.0464627	AT2G48120.1	PAC, putative, expressed	LOC_Os05g32680.1	pale cress protein (PAC)
HanSK01G03280	LOC110943682	484	336	339	184	273	247	Down	-0.623327	0.016332	0.110266	AT4G03080.1	serine/threonine protein phosphatase, putative, expressed	LOC_Os03g45290.1	Ankyrin repeat family protein
HanSK01G03620	LOC110865314	1247	1329	1286	1943	1508	1794	Up	0.535907	0.00374149	0.0405868	AT1G47720.1	single-stranded DNA-binding protein, putative, expressed	LOC_Os03g43420.1	Primosome PriB/single-strand DNA-binding
HanSK01G03960	LOC110865666	8	0	15	57	25	25	Up	2.29586	0.0146653	0.102312	AT2G38870.1	inhibitor I family protein, putative, expressed	LOC_Os08g34249.1	Serine protease inhibitor, potato inhibitor I-type family protein
HanSK01G04190	LOC118492564	577	1116	1122	2547	2245	1344	Up	1.20284	9.23568e-05	0.00244781	ATCG00480.1	ATP synthase subunit beta, putative, expressed	LOC_Os10g21266.1	ATP synthase subunit beta
HanSK01G04310		45	53	92	132	94	120	Up	0.946716	0.0218705	0.133585	AT3G15140.1	exonuclease, putative, expressed	LOC_Os01g17279.1	Polynucleotidyl transferase, ribonuclease H-like superfamily protein
HanSK01G06340	LOC110943399	3268	2920	3237	2409	2150	2445	Down	-0.334778	0.0438846	0.207142	AT4G21210.1	pyruvate Pi dikinase regulatory protein, putative, expressed	LOC_Os07g34640.2	PPDK regulatory protein
HanSK01G06610		708	695	867	226	449	330	Down	-1.09408	5.62007e-05	0.00167632	AT5G24520.3	WD domain, G-beta repeat domain containing protein, expressed	LOC_Os02g45810.2	Transducin/WD40 repeat-like superfamily protein
HanSK01G06620	LOC110944532	3309	3237	2082	917	2612	1402	Down	-0.717508	0.0243817	0.143921	AT1G11720.2	soluble starch synthase 3, chloroplast precursor, putative, expressed	LOC_Os04g53310.1	starch synthase 3
HanSK01G06930	LOC110865039	1797	1775	1899	2099	2484	2195	Up	0.398	0.0143231	0.100716	AT4G04330.1	expressed protein	LOC_Os08g32930.1	Chaperonin-like RbcX protein
HanSK01G07050	LOC110865107	36	4	0	0	0	0	Down	-6.0382	0.00547928	0.0526465	AT3G26310.1	cytochrome P450 71E1, putative, expressed	LOC_Os02g09220.1	cytochrome P450, family 71, subfamily B, polypeptide 34
HanSK01G07120	LOC110865216	1129	1270	877	724	619	749	Down	-0.547382	0.00809903	0.0686729	AT4G22330.1	alkaline phytoceramidase, putative, expressed	LOC_Os03g49180.1	Alkaline phytoceramidase (aPHC)
HanSK01G07430	LOC110889726	16	15	50	70	55	78	Up	1.3982	0.0166493	0.111536	AT1G50410.1	EDA16, putative, expressed	LOC_Os01g57110.2	SNF2 domain-containing protein / helicase domain-containing protein / zinc finger protein-related
HanSK01G07510		13720	11032	12245	7437	9151	7718	Down	-0.51479	0.00161857	0.0223294	AT4G16370.1	oligopeptide transporter, putative, expressed	LOC_Os03g54000.1	oligopeptide transporter
HanSK01G07610	LOC110864256	1270	1519	1229	746	957	750	Down	-0.621918	0.00108148	0.0164729	AT1G03370.1	GRAM and C2 domains containing protein, putative, expressed	LOC_Os06g19400.1	C2 calcium/lipid-binding and GRAM domain containing protein
HanSK01G08050	LOC110864582	4886	3207	3847	6058	5251	6331	Up	0.661572	0.000878836	0.0141075	AT3G08920.1	rhodanese-like family protein, putative, expressed	LOC_Os03g18020.1	Rhodanese/Cell cycle control phosphatase superfamily protein
HanSK01G08240	LOC110864381	986	939	1262	2573	1167	1774	Up	0.884013	0.00224049	0.0281969	AT1G33811.1	GDSL-like lipase/acylhydrolase, putative, expressed	LOC_Os01g54470.1	GDSL-like Lipase/Acylhydrolase superfamily protein
HanSK01G08510	LOC110865469	1268	1255	1122	747	616	676	Down	-0.741831	3.98255e-05	0.00126741	AT5G01710.1	helicase conserved C-terminal domain containing protein, expressed	LOC_Os07g49210.1	chromatin remodeling 38
HanSK01G08880	LOC110864424	569	864	898	897	1423	1030	Up	0.602288	0.0196196	0.124715	AT3G51880.4	HMG1/2, putative, expressed	LOC_Os09g37910.1	high mobility group B3
HanSK01G09530	LOC110890381	41	45	105	197	84	159	Up	1.28458	0.00820186	0.069153	AT1G63380.1	3-oxoacyl-reductase, chloroplast precursor, putative, expressed	LOC_Os08g39960.1	NAD(P)-binding Rossmann-fold superfamily protein
HanSK01G09540	LOC110866748	657	715	760	900	838	910	Up	0.403139	0.0318033	0.169727	AT2G26800.1	hydroxymethylglutaryl-CoA lyase, putative, expressed	LOC_Os12g04020.2	Aldolase superfamily protein
HanSK01G09610	LOC110865896	4515	4164	3299	2570	1532	1681	Down	-0.948723	4.81405e-05	0.00147892	AT2G40890.1	cytochrome P450, putative, expressed	LOC_Os05g41440.1	cytochrome P450, family 98, subfamily A, polypeptide 3
HanSK01G09900	LOC110866697	493	346	299	154	282	257	Down	-0.617644	0.0382386	0.190895	AT2G34060.1	peroxidase precursor, putative, expressed	LOC_Os02g50770.1	Peroxidase superfamily protein
HanSK01G10160		11	69	47	229	97	80	Up	1.76021	0.00366216	0.0400675	ATCG00490.1	ribulose bisphosphate carboxylase large chain precursor, putative, expressed	LOC_Os10g21268.1	ribulose-bisphosphate carboxylases
HanSK01G10230		3278	3258	3073	2635	2352	2242	Down	-0.316945	0.0437478	0.206773	AT3G46290.1	TKL_IRAK_CrRLK1L-1.14 - The CrRLK1L-1 subfamily has homology to the CrRLK1L homolog, expressed	LOC_Os06g22810.1	hercules receptor kinase 1
HanSK01G10240		1589	1273	1472	956	983	771	Down	-0.586417	0.00180185	0.0241559	AT5G59700.1	TKL_IRAK_CrRLK1L-1.14 - The CrRLK1L-1 subfamily has homology to the CrRLK1L homolog, expressed	LOC_Os06g22810.1	hercules receptor kinase 1
HanSK01G10280		364	338	490	453	722	526	Up	0.593143	0.0237931	0.141587	AT5G48760.2	ribosomal protein L13, putative, expressed	LOC_Os03g54890.3	Ribosomal protein L13 family protein
HanSK01G10360	LOC110866609	5156	3466	2929	2963	1827	2581	Down	-0.540009	0.0319019	0.170044	AT3G10190.1	calmodulin-like protein 1, putative, expressed	LOC_Os01g72100.1	EF hand calcium-binding protein family
HanSK01G10810	LOC110867020	616	455	585	160	254	288	Down	-1.14666	3.08992e-05	0.00102273	AT2G15490.1	anthocyanin 3-O-beta-glucosyltransferase, putative, expressed	LOC_Os04g46980.1	UDP-glycosyltransferase 73B4
HanSK01G11000		435	334	349	247	293	168	Down	-0.568232	0.033315	0.174932	AT3G57420.1	expressed protein	LOC_Os05g32500.1	Protein of unknown function (DUF288)
HanSK01G11210	LOC110866818	2331	2005	2151	1549	1569	1374	Down	-0.437994	0.00679982	0.0611206	AT2G41900.1	zinc finger family protein, putative, expressed	LOC_Os03g49170.1	CCCH-type zinc finger protein with ARM repeat domain
HanSK01G11410	LOC110867368	245	312	225	339	337	361	Up	0.502246	0.0316018	0.169064	AT3G57810.1	OTU-like cysteine protease family protein, putative, expressed	LOC_Os08g39560.1	Cysteine proteinases superfamily protein
HanSK01G11430	LOC110867328	252	180	6	34	22	25	Down	-2.30511	0.00345974	0.0385095	AT3G57880.1	anthranilate phosphoribosyltransferase, putative, expressed	LOC_Os05g30750.7	Calcium-dependent lipid-binding (CaLB domain) plant phosphoribosyltransferase family protein
HanSK01G11500	LOC110867616	101	146	207	351	196	263	Up	0.919141	0.0105626	0.0821625	AT3G15010.2	RNA recognition motif containing protein, putative, expressed	LOC_Os01g42820.1	RNA-binding (RRM/RBD/RNP motifs) family protein
HanSK01G11920	LOC110868045	942	690	1300	1562	1488	1660	Up	0.768462	0.00244568	0.0300267	AT4G01897.1	expressed protein	LOC_Os03g36630.1	AT4G01897.1
HanSK01G12400		75	95	144	417	248	275	Up	1.66533	2.13698e-06	0.000118222	AT5G59970.1	Core histone H2A/H2B/H3/H4 domain containing protein, putative, expressed	LOC_Os05g38740.1	Histone superfamily protein
HanSK01G12600	LOC110867904	5354	5176	4336	3272	3054	3211	Down	-0.543269	0.00047516	0.00897868	AT2G28680.1	cupin domain containing protein, expressed	LOC_Os05g02520.1	RmlC-like cupins superfamily protein
HanSK01G13270		252	275	219	105	152	128	Down	-0.862263	0.00140464	0.0202189	AT4G02830.2	expressed protein	LOC_Os01g63050.1	AT3G54000.1
HanSK01G13400	LOC110904749	88	102	2	0	2	0	Down	-6.47721	6.79511e-06	0.000303418	AT3G07870.1	OsFBX331 - F-box domain containing protein, expressed	LOC_Os09g27570.1	F-box and associated interaction domains-containing protein
HanSK01G13740	LOC110868784	33	16	17	59	34	43	Up	1.15021	0.0421565	0.202469	AT2G40800.1	expressed protein	LOC_Os05g02090.1	PIF1 helicase
HanSK01G13750	LOC110868776	11320	13867	8509	18809	12443	14659	Up	0.547959	0.0161265	0.109273	AT1G07320.2	ribosomal protein L4, putative, expressed	LOC_Os03g15870.1	ribosomal protein L4
HanSK01G13920	LOC110868342	4319	2581	2870	4226	3956	4027	Up	0.421845	0.0437729	0.206813	AT2G29990.1	NADH-ubiquinone oxidoreductase, mitochondrial precursor, putative, expressed	LOC_Os01g61410.1	alternative NAD(P)H dehydrogenase 1
HanSK01G13990		8	20	31	8	3	4	Down	-1.89979	0.0469746	0.215586	AT4G26300.1	arginyl-tRNA synthetase, putative, expressed	LOC_Os01g06510.1	Arginyl-tRNA synthetase, class Ic
HanSK01G14100		2	3	2	24	13	5	Up	2.67777	0.0193087	0.123534	ATCG00350.1	photosystem I P700 chlorophyll a apoprotein A1, putative, expressed	LOC_Os05g01675.1	Photosystem I, PsaA/PsaB protein
HanSK01G14460	LOC118481930	19242	16190	22781	9849	13699	13225	Down	-0.577087	0.00552085	0.0529429	AT1G07080.1	gamma-interferon-inducible lysosomal thiol reductase precursor, putative, expressed	LOC_Os03g18454.1	Thioredoxin superfamily protein
HanSK01G14540		0	1	0	26	14	2	Up	5.3784	0.00201172	0.0262313	ATCG00720.1	cytochrome b6, putative, expressed	LOC_Os01g57942.1	photosynthetic electron transfer B
HanSK01G15320	LOC110869688	1917	2355	1635	1472	1390	1396	Down	-0.376023	0.0441086	0.207594	AT3G51620.2	nucleotidyltransferase, putative, expressed	LOC_Os12g02260.1	PAP/OAS1 substrate-binding domain superfamily
HanSK01G16370	LOC110870619	360	350	363	389	622	504	Up	0.585383	0.0120515	0.0894951	AT1G62680.1	Rf1, mitochondrial precursor, putative, expressed	LOC_Os06g05920.1	Tetratricopeptide repeat (TPR)-like superfamily protein
HanSK01G16530	LOC110870668	6496	6192	7313	4739	4019	4147	Down	-0.541759	0.00190015	0.0250653	AT5G48380.1	inactive receptor kinase At1g27190 precursor, putative, expressed	LOC_Os05g34270.1	BAK1-interacting receptor-like kinase 1
HanSK01G16700	LOC110873497	435	332	348	741	619	709	Up	0.989802	2.32122e-06	0.000126138	AT4G12910.1	OsSCP65 - Putative Serine Carboxypeptidase homologue, expressed	LOC_Os12g15470.2	serine carboxypeptidase-like 20
HanSK01G16750	LOC110870755	212	199	164	431	238	292	Up	0.842275	0.00415219	0.0435387	AT5G48450.1	monocopper oxidase, putative, expressed	LOC_Os01g01030.1	SKU5 similar 3
HanSK01G17140		186	204	104	65	114	63	Down	-0.934453	0.0145697	0.101888	AT4G37170.1	pentatricopeptide, putative, expressed	LOC_Os03g13230.1	Pentatricopeptide repeat (PPR) superfamily protein
HanSK01G17480	LOC110885805	1695	1867	2031	3640	2726	2890	Up	0.817305	3.48835e-05	0.0011363	AT4G27090.1	ribosomal protein L14, putative, expressed	LOC_Os02g40880.1	Ribosomal protein L14
HanSK01G17570	LOC110871602	29	21	16	113	59	39	Up	1.7799	0.00136128	0.0197428	AT5G44040.1	expressed protein	LOC_Os04g43230.2	AT1G04030.1
HanSK01G17690	LOC110871477	1690	1610	1343	991	1068	892	Down	-0.559053	0.00108496	0.0164969	AT2G20370.1	xyloglucan galactosyltransferase KATAMARI1, putative, expressed	LOC_Os03g05110.1	Exostosin family protein
HanSK01G17820	LOC110871306	3026	3616	3050	1462	2725	1830	Down	-0.602224	0.00956487	0.0771102	AT5G43900.1	myosin, putative, expressed	LOC_Os06g29350.1	Myosin family protein with Dil domain
HanSK01G17860	LOC110871241	8419	6324	5967	12553	8454	10362	Up	0.701321	0.000833083	0.0135684	AT4G29040.1	26S protease regulatory subunit 4, putative, expressed	LOC_Os03g18690.1	regulatory particle AAA-ATPase 2A
HanSK01G18120	LOC110871702	306	328	191	453	336	376	Up	0.601085	0.0256003	0.148254	AT5G48720.2	expressed protein	LOC_Os01g68930.1	x-ray induced transcript 1
HanSK01G18150	LOC110871737	618	646	723	830	885	924	Up	0.498486	0.00855369	0.0712149	AT3G07170.1	SAM domain family protein, expressed	LOC_Os04g30910.2	Sterile alpha motif (SAM) domain-containing protein
HanSK01G18200	LOC110871764	11	22	52	131	56	63	Up	1.62756	0.0087362	0.0723537	AT1G48140.1	expressed protein	LOC_Os02g51420.1	dolichol-phosphate mannosyltransferase-related
HanSK01G18240		118	92	32	240	189	168	Up	1.41544	0.00082999	0.0135308	AT3G25130.1	expressed protein	LOC_Os11g26990.1	AT3G25130.1
HanSK01G18500	LOC110872652	1043	915	405	243	116	238	Down	-1.86772	3.55683e-07	2.59066e-05	AT4G13010.1	dehydrogenase, putative, expressed	LOC_Os09g32640.1	Oxidoreductase, zinc-binding dehydrogenase family protein
HanSK01G18690	LOC110935515	167	123	123	243	175	238	Up	0.768706	0.00802112	0.0681963	AT3G07360.1	spotted leaf 11, putative, expressed	LOC_Os02g28720.1	plant U-box 9
HanSK01G18840	LOC110876296	1199	1220	1175	740	771	710	Down	-0.602666	0.00024586	0.00537068	AT4G18160.1	potassium channel protein, putative, expressed	LOC_Os09g12790.1	Ca2+ activated outward rectifying K+ channel 6
HanSK01G19200	LOC110873331	3741	3360	2928	5287	3684	4646	Up	0.541776	0.00569494	0.054144	AT2G34470.1	CobW/P47K family protein, putative, expressed	LOC_Os05g49050.1	urease accessory protein G
HanSK01G19890	LOC110866165	517	343	22	36	23	10	Down	-3.55102	0.00171842	0.0233452	AT1G01550.2	DUF677 domain containing protein, putative, expressed	LOC_Os10g36950.1	AT2G46080.1
HanSK01G19960	LOC110866140	5182	4915	5491	1958	3658	3062	Down	-0.759178	0.000931377	0.0147387	AT3G63470.1	OsSCP40 - Putative Serine Carboxypeptidase homologue, expressed	LOC_Os07g46350.1	serine carboxypeptidase-like 40
HanSK01G20050	LOC110866015	10281	8060	7233	12798	9803	11131	Up	0.500752	0.0083426	0.0699827	AT5G08280.1	porphobilinogen deaminase, chloroplast precursor, putative, expressed	LOC_Os02g07230.1	hydroxymethylbilane synthase
HanSK01G20330	LOC110872777	800	842	1083	1350	1281	1314	Up	0.619998	0.00250006	0.030564	AT3G52090.1	RNA polymerase subunit, putative, expressed	LOC_Os07g07610.1	DNA-directed RNA polymerase, RBP11-like
HanSK01G20500	LOC110872202	3603	3866	2248	2307	1722	2009	Down	-0.582339	0.0108876	0.0836003	AT2G41900.1	zinc finger family protein, putative, expressed	LOC_Os03g49170.3	CCCH-type zinc finger protein with ARM repeat domain
HanSK01G20670	LOC110927690	2	3	0	13	11	15	Up	3.075	0.013219	0.0952691	AT3G08500.1	myb-like DNA-binding domain containing protein, putative, expressed	LOC_Os12g33070.1	myb domain protein 46
HanSK01G21100	LOC110874592	11	4	21	73	9	42	Up	1.87368	0.0283175	0.157928	AT3G13510.1	carboxyl-terminal peptidase, putative, expressed	LOC_Os07g10530.1	Protein of Unknown Function (DUF239)
HanSK01G21490		152	81	194	327	150	249	Up	0.857276	0.0327244	0.172855	AT3G03590.1	SWIB/MDM2 domain containing protein, expressed	LOC_Os02g03730.1	SWIB/MDM2 domain superfamily protein
HanSK01G21500	LOC110874518	498	356	686	1108	497	884	Up	0.783734	0.0193013	0.123509	AT5G17670.1	expressed protein	LOC_Os02g03720.1	alpha/beta-Hydrolases superfamily protein
HanSK01G22020	LOC110875762	37	34	192	247	204	268	Up	1.50999	0.0073279	0.0641409	AT1G02160.1	expressed protein	LOC_Os07g09120.1	Cox19 family protein (CHCH motif)
HanSK01G22030		2	0	0	10	16	21	Up	4.66735	0.00163114	0.0224418	AT3G43300.1	ATMIN7, putative, expressed	LOC_Os07g37750.1	HOPM interactor 7
HanSK01G23780	LOC110875637	24	0	16	52	62	24	Up	1.87697	0.0367581	0.185839	AT5G22950.1	SNF7 domain containing protein, putative, expressed	LOC_Os07g29630.1	SNF7 family protein
HanSK01G24480	LOC110874448	512	663	634	402	420	395	Down	-0.483797	0.0222301	0.135121	AT5G60570.1	OsFBK15 - F-box domain and kelch repeat containing protein, expressed	LOC_Os04g52830.2	Galactose oxidase/kelch repeat superfamily protein
HanSK01G24530	LOC110874394	95	97	133	129	181	189	Up	0.703057	0.0306632	0.166366	AT1G07980.1	histone-like transcription factor and archaeal histone, putative, expressed	LOC_Os03g63530.2	nuclear factor Y, subunit C10
HanSK01G24900	LOC110876540	30	32	18	8	0	0	Down	-3.20963	0.00666699	0.0603504	AT3G45140.1	lipoxygenase, putative, expressed	LOC_Os02g10120.1	lipoxygenase 2
HanSK01G25280	LOC110876709	81	74	90	146	97	132	Up	0.70806	0.038601	0.1919	AT1G55340.2	expressed protein	LOC_Os03g59250.1	Protein of unknown function (DUF1639)
HanSK01G25350	LOC110930793	427	238	356	514	459	440	Up	0.56363	0.0299222	0.163889	AT3G01170.1	pentatricopeptide repeat-containing protein, putative, expressed	LOC_Os01g59950.1	Ribosomal protein L34e superfamily protein
HanSK01G25580	LOC110876143	470	342	152	744	487	478	Up	0.939894	0.0079955	0.068012	AT3G28040.1	expressed protein	LOC_Os01g72700.1	Leucine-rich receptor-like protein kinase family protein
HanSK01G25940		87	103	191	371	392	255	Up	1.49059	2.76427e-05	0.000945862	--	--	--	--
HanSK01G26070	LOC110877585	237	250	320	357	381	339	Up	0.501341	0.0378515	0.189647	AT5G49540.1	transmembrane protein 93, putative, expressed	LOC_Os01g49026.1	Rab5-interacting family protein
HanSK01G26120	LOC110877663	135	60	133	180	204	240	Up	1.0191	0.00497669	0.04934	AT4G14147.1	actin-related protein 2/3 complex subunit 4, putative, expressed	LOC_Os03g63090.1	protein binding
HanSK01G26320	LOC110877770	62	47	4	0	2	2	Down	-4.7009	9.59258e-05	0.00251922	AT3G24020.1	dirigent, putative, expressed	LOC_Os03g05030.1	Disease resistance-responsive (dirigent-like protein) family protein
HanSK01G27180	LOC110878248	3755	3652	3725	2409	2674	2246	Down	-0.512882	0.000811546	0.0133296	AT2G43850.1	serine/threonine protein kinase, putative, expressed	LOC_Os01g66860.3	Integrin-linked protein kinase family
HanSK01G27290	LOC110878491	18	9	0	0	0	0	Down	-5.48184	0.0166283	0.111472	AT3G59850.1	polygalacturonase, putative, expressed	LOC_Os01g43490.1	Pectin lyase-like superfamily protein
HanSK01G27580	LOC110878574	8188	6454	7400	3825	3180	4031	Down	-0.901609	8.52491e-07	5.42596e-05	AT3G59480.1	kinase, pfkB family, putative, expressed	LOC_Os01g66940.1	pfkB-like carbohydrate kinase family protein
HanSK01G28450	LOC110879134	36	18	5	59	39	64	Up	1.58151	0.0170724	0.113469	AT3G23960.1	OsFBX331 - F-box domain containing protein, expressed	LOC_Os01g15830.1	Peroxidase superfamily protein
HanSK01G28520	LOC110879048	911	1018	739	629	646	511	Down	-0.48445	0.0164508	0.110743	AT3G58490.1	phosphatase, putative, expressed	LOC_Os03g59070.1	Phosphatidic acid phosphatase (PAP2) family protein
HanSK01G28630	LOC110940056	31	22	0	0	2	0	Down	-4.62188	0.0108404	0.0834458	AT1G65870.1	dirigent, putative, expressed	LOC_Os11g07690.1	Disease resistance-responsive (dirigent-like protein) family protein
HanSK01G28810	LOC110879800	153	186	84	105	56	59	Down	-0.836807	0.0453376	0.211374	AT4G35290.2	glutamate receptor, putative, expressed	LOC_Os04g49570.1	glutamate receptor 3.3
HanSK01G29010	LOC110879929	178	130	157	214	245	180	Up	0.549384	0.0441497	0.207741	AT3G11650.1	harpin-induced protein 1 domain containing protein, expressed	LOC_Os04g58850.1	NDR1/HIN1-like 2
HanSK01G29740		187	207	190	59	110	105	Down	-1.00259	0.00222653	0.0281459	AT5G06530.3	ABC-2 type transporter domain containing protein, expressed	LOC_Os03g06139.1	ABC-2 type transporter family protein
HanSK01G29970	LOC110880536	2681	6489	8473	10483	8995	9278	Up	0.778899	0.0199376	0.12611	AT1G54410.1	dehydrin, putative, expressed	LOC_Os03g45280.1	dehydrin family protein
HanSK01G29990	LOC110880551	834	903	868	1120	943	1112	Up	0.379198	0.0402829	0.196934	AT3G03773.1	CS domain containing protein, putative, expressed	LOC_Os03g45270.1	HSP20-like chaperones superfamily protein
HanSK01G30160	LOC110932835	0	0	0	0	34	0	Up	5.9972	0.0186397	0.120864	AT2G42770.1	peroxisomal membrane protein, putative, expressed	LOC_Os01g53060.2	Peroxisomal membrane 22 kDa (Mpv17/PMP22) family protein
HanSK01G30970	LOC110881525	720	519	311	275	199	251	Down	-0.985392	0.00129909	0.0190325	AT3G09830.2	protein kinase APK1A, chloroplast precursor, putative, expressed	LOC_Os02g57420.1	Protein kinase superfamily protein
HanSK01G31080	LOC110881716	382	589	185	77	125	99	Down	-1.84083	2.1699e-06	0.000119607	AT5G03380.1	heavy-metal-associated domain-containing protein, putative, expressed	LOC_Os10g30450.1	Heavy metal transport/detoxification superfamily protein
HanSK01G31120	LOC110881739	300	279	190	521	288	385	Up	0.740317	0.0119075	0.0886931	AT4G05160.1	4-coumarate--CoA ligase-like 7, putative, expressed	LOC_Os03g05780.1	AMP-dependent synthetase and ligase family protein
HanSK01G31530	LOC110882291	342	278	287	395	407	448	Up	0.55849	0.00875284	0.0724317	AT2G36540.1	NLI interacting factor-like phosphatase, putative, expressed	LOC_Os07g01850.1	Haloacid dehalogenase-like hydrolase (HAD) superfamily protein
HanSK01G31630		427	330	316	238	234	255	Down	-0.463373	0.0435768	0.206366	AT5G64940.2	ABC1 family domain containing protein, putative, expressed	LOC_Os03g50490.1	glutamine synthase clone R1
HanSK01G32050		139	139	102	65	36	38	Down	-1.34998	0.000598338	0.0105938	AT5G25610.1	BURP domain containing protein, expressed	LOC_Os01g53240.1	BURP domain-containing protein
HanSK01G32080		233	25	14	16	40	16	Down	-1.79402	0.0337852	0.176622	AT3G14470.1	disease resistance RPP13-like protein 1, putative, expressed	LOC_Os05g31550.1	LRR and NB-ARC domains-containing disease resistance protein
HanSK01G32540	LOC110883216	1535	1781	1390	1792	2229	1944	Up	0.434289	0.0137065	0.0975713	AT3G59040.1	pentatricopeptide, putative, expressed	LOC_Os08g09270.1	Tetratricopeptide repeat (TPR)-like superfamily protein
HanSK01G32570	LOC110933533	128	240	310	117	97	124	Down	-0.924462	0.0138864	0.0984802	AT5G25610.1	BURP domain containing protein, expressed	LOC_Os01g53240.1	BURP domain-containing protein
HanSK01G32600	LOC110883267	19	23	0	0	0	0	Down	-6.12847	0.00285137	0.033542	AT5G25610.1	BURP domain containing protein, expressed	LOC_Os01g53240.1	BURP domain-containing protein
HanSK01G32700	LOC110883299	1539	1628	848	460	459	420	Down	-1.48157	2.45235e-09	3.51683e-07	AT5G25610.1	BURP domain containing protein, expressed	LOC_Os01g53240.1	BURP domain-containing protein
HanSK01G32780	LOC110883385	5323	7293	4999	4024	4006	3661	Down	-0.497703	0.00861628	0.0715663	AT4G32760.1	VHS and GAT domain containing protein, expressed	LOC_Os02g17350.1	ENTH/VHS/GAT family protein
HanSK01G32940	LOC110921127	271	113	227	381	307	389	Up	0.91473	0.00554398	0.0530763	AT1G52190.1	peptide transporter PTR2, putative, expressed	LOC_Os11g23890.1	Major facilitator superfamily protein
HanSK01G33190	LOC110936589	177	152	225	298	282	282	Up	0.724815	0.0062809	0.0579034	AT5G25840.1	expressed protein	LOC_Os06g36040.1	Protein of unknown function (DUF1677)
HanSK01G33420	LOC110883798	87	293	515	138	58	61	Down	-1.73125	0.0015395	0.0215849	AT2G25625.1	expressed protein	LOC_Os05g49940.1	AT2G25625.1
HanSK01G33580		47	32	58	50	108	95	Up	0.967224	0.0366975	0.185641	AT5G57000.2	expressed protein	LOC_Os09g19910.1	AT5G57000.2
HanSK01G33620	LOC110883560	2417	2865	1965	1643	1809	1544	Down	-0.441722	0.0172656	0.114355	AT3G16910.1	AMP-binding enzyme, putative, expressed	LOC_Os03g19240.1	acyl-activating enzyme 7
HanSK01G33640	LOC118481081	58	81	20	22	24	5	Down	-1.54081	0.0316039	0.169064	AT3G14470.1	disease resistance RPP13-like protein 1, putative, expressed	LOC_Os05g31550.1	LRR and NB-ARC domains-containing disease resistance protein
HanSK01G33680	LOC110883845	1785	1403	1338	1258	780	892	Down	-0.526348	0.0230964	0.138871	AT4G16120.1	COBRA-like protein 7 precursor, putative, expressed	LOC_Os03g18910.1	COBRA-like protein-7 precursor
HanSK01G33800	LOC110933960	17	28	0	0	0	2	Down	-4.3598	0.0194222	0.123916	AT3G51550.1	TKL_IRAK_CrRLK1L-1.5 - The CrRLK1L-1 subfamily has homology to the CrRLK1L homolog, expressed	LOC_Os01g14926.1	Malectin/receptor-like protein kinase family protein
HanSK01G34170	LOC110884160	140	163	35	12	25	12	Down	-2.68252	8.96432e-06	0.000380411	AT3G14470.1	disease resistance RPP13-like protein 1, putative, expressed	LOC_Os05g31550.1	LRR and NB-ARC domains-containing disease resistance protein
HanSK01G34350	LOC110884426	42	36	22	2	2	6	Down	-3.21294	0.000152548	0.00364858	AT1G30760.1	reticuline oxidase-like protein precursor, putative, expressed	LOC_Os02g14090.1	FAD-binding Berberine family protein
HanSK02G00540	LOC110901628	0	0	0	8	4	2	Up	4.75866	0.0411844	0.199604	AT1G60970.1	clathrin adaptor complex small chain domain containing protein, expressed	LOC_Os02g21250.2	SNARE-like superfamily protein
HanSK02G01020	LOC110909601	240	229	232	363	399	291	Up	0.676816	0.00328328	0.0371071	AT5G03910.1	ABC transmembrane transporter domain containing protein, expressed	LOC_Os04g33700.1	ABC2 homolog 12
HanSK02G01040		549	678	437	4117	1679	2702	Up	2.45715	8.15483e-16	4.85929e-13	AT1G80380.2	uncharacterized kinase mug58, putative, expressed	LOC_Os01g48990.1	P-loop containing nucleoside triphosphate hydrolases superfamily protein
HanSK02G01310	LOC110910086	11	20	12	75	26	60	Up	2.00694	0.00126009	0.018627	AT3G15850.1	GO:0006629	LOC_Os12g29950.2	Major facilitator superfamily protein
HanSK02G01800	LOC110911496	1531	1328	1659	2021	1643	1887	Up	0.389049	0.0424752	0.203294	AT3G61190.2	BAP2, putative, expressed	LOC_Os08g37260.2	PTHR32297,PTHR32297:SF1
HanSK02G02330	LOC118483725	342	363	2	2	2	3	Down	-6.5314	3.6352e-05	0.00117747	--	--	--	--
HanSK02G02420	LOC110910454	319	349	306	157	266	148	Down	-0.684772	0.0159009	0.108179	AT1G79640.1	STE_PAK_Ste20_STLK.2 - STE kinases include homologs to sterile 7, sterile 11 and sterile 20 from yeast, expressed	LOC_Os02g54900.1	Protein kinase superfamily protein
HanSK02G02730	LOC110911057	2038	2284	2317	1603	1633	1494	Down	-0.400165	0.0165858	0.111348	AT3G48860.2	expressed protein	LOC_Os01g70320.1	AT3G48860.2
HanSK02G02850	LOC110910990	7019	7836	5642	10906	6775	8216	Up	0.438132	0.0470737	0.215993	AT3G48730.1	aminotransferase, putative, expressed	LOC_Os08g41990.1	glutamate-1-semialdehyde 2,1-aminomutase 2
HanSK02G03050	LOC110926652	225	267	265	313	472	392	Up	0.722686	0.00344422	0.0383862	AT1G24260.1	OsMADS8 - MADS-box family gene with MIKCc type-box, expressed	LOC_Os08g41950.2	K-box region and MADS-box transcription factor family protein
HanSK02G03770	LOC110911851	4983	6833	7186	6946	9527	8086	Up	0.452538	0.0326791	0.172813	AT5G63160.1	BTBZ2 - Bric-a-Brac, Tramtrack, and Broad Complex BTB domain with TAZ zinc finger and Calmodulin-binding domains, expressed	LOC_Os01g66890.2	BTB and TAZ domain protein 4
HanSK02G03900	LOC110911949	126	146	145	169	315	223	Up	0.845498	0.00571039	0.0542189	AT4G11720.1	generative cell specific-1, putative, expressed	LOC_Os05g18730.1	hapless 2
HanSK02G03920	LOC110912006	71	60	10	11	14	19	Down	-1.56047	0.0348844	0.180162	AT3G48320.1	cytochrome P450, putative, expressed	LOC_Os08g01450.1	cytochrome P450, family 71, subfamily A, polypeptide 26
HanSK02G03930	LOC110912014	128	68	11	1	8	15	Down	-2.98092	0.000850145	0.013766	AT3G48320.1	cytochrome P450, putative, expressed	LOC_Os08g01450.1	cytochrome P450, family 71, subfamily A, polypeptide 26
HanSK02G04040	LOC110909840	13	15	0	0	0	0	Down	-5.54314	0.0139448	0.0988406	AT3G48310.1	cytochrome P450, putative, expressed	LOC_Os09g10340.1	cytochrome P450, family 71, subfamily B, polypeptide 37
HanSK02G04050	LOC110909791	142	139	4	0	0	0	Down	-8.88902	7.54129e-05	0.0021207	AT3G48270.1	cytochrome P450, putative, expressed	LOC_Os08g01450.1	cytochrome P450, family 71, subfamily A, polypeptide 26
HanSK02G04580		143	119	119	52	66	54	Down	-1.05461	0.00159713	0.0221148	AT1G70420.1	DUF1645 domain containing protein, putative, expressed	LOC_Os02g04130.1	Protein of unknown function (DUF1645)
HanSK02G04920	LOC110912873	115	235	230	201	578	453	Up	1.16151	0.00349304	0.0387817	AT1G72100.1	seed maturation protein PM27, putative, expressed	LOC_Os11g44940.1	Late embryogenesis abundant protein (LEA) family protein
HanSK02G04970	LOC110912808	2443	2121	2117	1688	1480	1510	Down	-0.418634	0.0108432	0.0834458	AT1G22540.1	POT family protein, expressed	LOC_Os05g35650.2	Major facilitator superfamily protein
HanSK02G04980	LOC110912824	189	241	374	111	176	104	Down	-0.968352	0.00656986	0.0597215	AT1G22540.1	POT family protein, expressed	LOC_Os01g65110.1	Major facilitator superfamily protein
HanSK02G05000	LOC110912799	27460	24917	30243	18355	18951	17793	Down	-0.495615	0.00206877	0.0267886	AT4G09160.1	patellin protein, putative, expressed	LOC_Os01g65380.1	SEC14 cytosolic factor family protein / phosphoglyceride transfer family protein
HanSK02G05770	LOC110894864	159	222	283	417	268	293	Up	0.643244	0.0411637	0.199559	AT4G10140.1	cytoplasmic membrane protein, putative, expressed	LOC_Os05g01510.1	AT1G33490.1
HanSK02G05960	LOC110939675	529	388	400	185	236	193	Down	-1.00661	1.98235e-05	0.00072118	AT2G42690.1	lipase, putative, expressed	LOC_Os01g51360.1	alpha/beta-Hydrolases superfamily protein
HanSK02G06040	LOC110883133	810	2083	1988	936	711	808	Down	-0.909835	0.00520084	0.0508954	AT2G23340.1	AP2 domain containing protein, expressed	LOC_Os04g55520.1	DREB and EAR motif protein 3
HanSK02G06290	LOC110886238	812	584	714	1055	1047	1117	Up	0.703889	0.000307245	0.00641593	AT1G51760.1	hydrolase, putative, expressed	LOC_Os01g37960.1	peptidase M20/M25/M40 family protein
HanSK02G06760	LOC110914816	22	19	12	230	123	170	Up	3.40806	1.59905e-15	8.77216e-13	AT2G39540.1	GASR3 - Gibberellin-regulated GASA/GAST/Snakin family protein precursor, expressed	LOC_Os03g55290.1	Gibberellin-regulated family protein
HanSK02G06950		0	2	0	9	16	9	Up	4.17651	0.00886797	0.0730076	AT3G14470.1	disease resistance RPP13-like protein 1, putative, expressed	LOC_Os05g41310.1	LRR and NB-ARC domains-containing disease resistance protein
HanSK02G07460	LOC118489262	729	807	527	1337	1104	1182	Up	0.912571	1.51595e-05	0.000577649	AT4G38160.2	mTERF domain containing protein, expressed	LOC_Os08g40430.1	Mitochondrial transcription termination factor family protein
HanSK02G07510	LOC110913587	170	343	249	78	69	74	Down	-1.69683	7.43899e-07	4.85092e-05	AT1G47480.1	gibberellin receptor GID1L2, putative, expressed	LOC_Os09g28750.1	alpha/beta-Hydrolases superfamily protein
HanSK02G07620	LOC110914027	2	0	0	35	46	56	Up	6.20112	3.26e-07	2.41779e-05	AT5G60580.3	zinc finger, C3HC4 type, domain containing protein, expressed	LOC_Os06g46366.1	RING/U-box superfamily protein
HanSK02G08130	LOC110920382	754	726	561	440	540	373	Down	-0.499291	0.0216833	0.132992	AT4G33300.2	disease resistance protein, putative, expressed	LOC_Os12g39620.3	ADR1-like 1
HanSK02G08680	LOC110909862	1123	1136	895	598	530	438	Down	-0.914182	6.30824e-06	0.000285913	AT2G26490.1	WD-40 repeat family protein, putative, expressed	LOC_Os03g52870.1	Transducin/WD40 repeat-like superfamily protein
HanSK02G09870	LOC110897955	32	83	96	15	8	13	Down	-2.47049	6.51072e-05	0.00189879	AT1G19640.1	SAM dependent carboxyl methyltransferase, putative, expressed	LOC_Os01g50610.1	S-adenosyl-L-methionine-dependent methyltransferases superfamily protein
HanSK02G10020		117	72	122	67	45	52	Down	-0.830706	0.0393022	0.193769	AT4G29090.1	RNA-directed DNA polymerase, putative, expressed	LOC_Os11g05030.1	DNAse I-like superfamily protein
HanSK02G10140	LOC110914328	4413	3885	4073	2980	2458	2621	Down	-0.52338	0.00168141	0.0230144	AT5G01180.1	peptide transporter PTR2, putative, expressed	LOC_Os07g01070.1	peptide transporter 5
HanSK02G10450	LOC110918666	106	58	114	229	139	194	Up	1.10917	0.00271148	0.0323925	AT1G30845.1	expressed protein	LOC_Os03g03530.1	AT1G30845.1
HanSK02G10470	LOC110918683	1660	1905	1922	2588	2526	2503	Up	0.56278	0.00080968	0.0133254	AT3G62870.1	ribosomal protein L7Ae, putative, expressed	LOC_Os09g32976.1	Ribosomal protein L7Ae/L30e/S12e/Gadd45 family protein
HanSK02G10650	LOC110917481	216	239	140	101	104	135	Down	-0.705178	0.025766	0.148726	AT1G48960.1	universal stress protein domain containing protein, putative, expressed	LOC_Os12g31710.1	Adenine nucleotide alpha hydrolases-like superfamily protein
HanSK02G10970	LOC110904489	73	91	174	22	26	24	Down	-2.15789	8.86894e-06	0.000378419	AT2G21100.1	dirigent, putative, expressed	LOC_Os11g07830.1	Disease resistance-responsive (dirigent-like protein) family protein
HanSK02G11080	LOC110917621	642	653	400	370	351	360	Down	-0.547373	0.0210059	0.130362	AT1G18580.1	glycosyl transferase 8 domain containing protein, putative, expressed	LOC_Os03g30000.1	galacturonosyltransferase 11
HanSK02G11180	LOC110916296	63	54	35	143	165	153	Up	1.70072	7.28465e-07	4.76828e-05	AT1G69170.1	OsSPL3 - SBP-box gene family member, expressed	LOC_Os08g39890.1	squamosa promoter binding protein-like 9
HanSK02G12210	LOC110919518	475	558	386	255	321	269	Down	-0.653853	0.00438296	0.0451773	AT5G62620.1	galactosyltransferase family protein, putative, expressed	LOC_Os03g58920.2	Galactosyltransferase family protein
HanSK02G12350	LOC110919465	1373	1517	1510	1062	796	953	Down	-0.553182	0.00494994	0.049216	AT3G48090.1	lipase, putative, expressed	LOC_Os09g22450.1	alpha/beta-Hydrolases superfamily protein
HanSK02G12360	LOC110918438	194	267	140	83	104	85	Down	-1.0476	0.00148347	0.0210126	AT1G74900.1	PPR repeat domain containing protein, putative, expressed	LOC_Os02g45590.1	Pentatricopeptide repeat (PPR) superfamily protein
HanSK02G12400		82	158	39	36	24	39	Down	-1.38542	0.011561	0.0868608	AT1G67670.1	PTHR33386,PTHR33386:SF1	LOC_Os02g50710.1	AT1G19020.1
HanSK02G13600	LOC110916547	3094	4732	3775	2356	2371	2330	Down	-0.627558	0.00180495	0.0241863	AT1G21380.1	VHS and GAT domain containing protein, expressed	LOC_Os11g09329.1	Target of Myb protein 1
HanSK02G13830	LOC110919623	511	442	462	553	634	537	Up	0.3767	0.0479055	0.218023	AT4G05475.1	OsFBX48 - F-box domain containing protein, expressed	LOC_Os02g21240.1	RNI-like superfamily protein
HanSK02G13840	LOC110919607	0	0	0	16	28	19	Up	6.92167	5.05158e-06	0.000239468	AT4G05460.1	OsFBX48 - F-box domain containing protein, expressed	LOC_Os02g21240.1	RNI-like superfamily protein
HanSK02G13900		3	5	5	27	29	6	Up	2.33123	0.0150139	0.10405	--	--	--	--
HanSK02G13910	LOC118489034	24	28	51	232	73	46	Up	1.85111	0.00232313	0.02885	ATMG00580.1	NADH-ubiquinone oxidoreductase chain 4, putative, expressed	LOC_Os12g34094.1	NADH dehydrogenase subunit 4
HanSK02G14060	LOC110915749	28847	21262	30008	18991	17598	18943	Down	-0.437642	0.0208428	0.129925	AT1G22710.1	sucrose transporter, putativ, expressed	LOC_Os12g44380.1	sucrose transporter 4
HanSK02G14190	LOC110872367	355	331	764	868	1085	991	Up	1.09393	0.000734105	0.0124126	AT4G36020.1	retrotransposon protein, putative, Ty1-copia subclass, expressed	LOC_Os02g02870.1	cold shock domain protein 1
HanSK02G14860		184	142	156	273	208	233	Up	0.663781	0.0125807	0.0922365	AT2G17030.1	OsFBDUF52 - F-box and DUF domain containing protein, expressed	LOC_Os04g08070.1	F-box family protein with a domain of unknown function (DUF295)
HanSK02G15640	LOC110927286	719	522	1254	1239	1265	1133	Up	0.620294	0.0409138	0.198957	AT1G03430.1	histidine-containing phosphotransfer protein, putative, expressed	LOC_Os05g44570.1	HPT phosphotransmitter 4
HanSK02G16170	LOC110921043	2712	2944	1304	1906	846	1281	Down	-0.674837	0.0407897	0.198582	--	--	--	--
HanSK02G17680	LOC110921721	1461	1113	1132	1733	1270	1605	Up	0.414426	0.043771	0.206813	AT5G11480.1	GTPase of unknown function domain containing protein, putative, expressed	LOC_Os01g53150.1	P-loop containing nucleoside triphosphate hydrolases superfamily protein
HanSK02G17730	LOC110921938	0	48	64	0	0	2	Down	-5.72777	0.0457838	0.212593	AT5G25610.1	BURP domain containing protein, expressed	LOC_Os01g53240.1	BURP domain-containing protein
HanSK02G18480		6	8	3	46	25	6	Up	2.27932	0.0148373	0.103266	--	--	LOC_Os06g15740.1	LOC_Os06g15740.1
HanSK02G18790	LOC118482026	0	0	0	12	34	14	Up	6.84403	1.26861e-05	0.000501081	AT5G61070.1	histone deacetylase, putative, expressed	LOC_Os07g41090.3	histone deacetylase 5
HanSK02G18850	LOC110920292	3499	3197	2762	3703	3712	3494	Up	0.302152	0.0489393	0.220981	AT5G41670.2	6-phosphogluconate dehydrogenase, decarboxylating, putative, expressed	LOC_Os06g02144.2	6-phosphogluconate dehydrogenase family protein
HanSK02G19000	LOC110920160	272	209	343	477	315	402	Up	0.625036	0.0294502	0.162049	AT1G12390.1	cornichon protein, putative, expressed	LOC_Os06g04500.1	Cornichon family protein
HanSK02G19220		1	1	1	22	11	4	Up	3.71722	0.00766386	0.0659384	AT4G38020.1	RNA methyltransferase, TrmH family protein, putative, expressed	LOC_Os03g48050.1	tRNA/rRNA methyltransferase (SpoU) family protein
HanSK02G19240		1809	1625	1850	277	16	25	Down	-3.94999	0.000593799	0.0105362	AT5G17210.1	expressed protein	LOC_Os06g02440.1	Protein of unknown function (DUF1218)
HanSK02G19390	LOC110922150	0	5	2	23	14	18	Up	3.06385	0.00586127	0.0552442	AT4G11820.2	hydroxymethylglutaryl-CoA synthase, putative, expressed	LOC_Os09g34960.1	hydroxymethylglutaryl-CoA synthase / HMG-CoA synthase / 3-hydroxy-3-methylglutaryl coenzyme A synthase
HanSK02G19400	LOC110922188	791	791	662	502	607	524	Down	-0.365026	0.0497	0.222844	AT4G11790.1	ranBP1 domain containing protein, expressed	LOC_Os03g46480.1	Pleckstrin homology (PH) domain superfamily protein
HanSK02G19710	LOC110867891	4223	4740	4902	2037	1645	1864	Down	-1.23057	1.23287e-11	3.04353e-09	AT4G11570.2	genetic modifier, putative, expressed	LOC_Os09g39560.1	Haloacid dehalogenase-like hydrolase (HAD) superfamily protein
HanSK02G20050	LOC110915917	35	76	221	19	16	12	Down	-2.76316	2.6587e-05	0.000917038	AT1G01490.2	heavy metal-associated domain containing protein, expressed	LOC_Os03g03500.1	Heavy metal transport/detoxification superfamily protein
HanSK02G20450	LOC110922987	1739	1712	1483	2181	2044	2271	Up	0.49332	0.00224314	0.0282012	AT1G63980.2	G-patch domain containing protein, expressed	LOC_Os03g03390.1	D111/G-patch domain-containing protein
HanSK02G22110	LOC110923694	771	811	1427	1913	1933	1805	Up	0.986941	0.000206471	0.00471323	AT5G02120.1	expressed protein	LOC_Os05g22730.1	one helix protein
HanSK02G22460		135	156	151	62	117	78	Down	-0.69816	0.042518	0.203358	AT5G48770.1	NBS-LRR disease resistance protein, putative, expressed	LOC_Os07g37950.2	Toll-Interleukin-Resistance (TIR) domain family protein
HanSK02G22940	LOC110924102	410	400	332	274	263	200	Down	-0.537398	0.0213564	0.131733	AT1G50460.1	hexokinase, putative, expressed	LOC_Os01g71320.1	hexokinase-like 1
HanSK02G23330		813	868	694	555	649	363	Down	-0.509802	0.0346744	0.17964	AT1G04580.1	aldehyde oxidase, putative, expressed	LOC_Os10g04860.1	aldehyde oxidase 2
HanSK02G23830		88	113	30	26	30	42	Down	-1.12629	0.0404927	0.197665	AT4G29090.1	RNA-directed DNA polymerase, putative, expressed	LOC_Os11g05030.1	DNAse I-like superfamily protein
HanSK02G24460	LOC110904415	4946	5101	4730	3528	3929	3806	Down	-0.299455	0.0402949	0.196934	AT3G53620.1	soluble inorganic pyrophosphatase, putative, expressed	LOC_Os05g02310.1	pyrophosphorylase 4
HanSK02G24900	LOC110925345	1318	1083	1437	2335	2136	2213	Up	0.890635	2.2104e-06	0.000121068	AT3G11780.1	ML domain protein, putative, expressed	LOC_Os07g06590.1	MD-2-related lipid recognition domain-containing protein / ML domain-containing protein
HanSK02G24930	LOC110925331	3393	5085	2862	2056	1645	1758	Down	-0.956368	4.07518e-05	0.00129332	AT3G11820.2	syntaxin, putative, expressed	LOC_Os06g39050.1	syntaxin of plants 124
HanSK02G24990	LOC110925302	106	118	23	17	20	17	Down	-2.08183	0.000740862	0.0124836	AT2G35930.1	U-box domain-containing protein, putative, expressed	LOC_Os04g58920.1	plant U-box 23
HanSK02G25270	LOC110925967	1525	1617	1587	1047	1299	1135	Down	-0.352817	0.0383375	0.191128	AT1G17980.1	expressed protein	LOC_Os06g21470.1	poly(A) polymerase 1
HanSK02G25840	LOC110926311	377	319	318	231	258	213	Down	-0.437427	0.0493896	0.222086	AT5G18280.1	nucleoside-triphosphatase, putative, expressed	LOC_Os03g21120.1	apyrase 2
HanSK02G25910	LOC110926470	787	691	1166	1741	1347	1520	Up	0.886324	0.000428055	0.00831125	AT3G11940.2	40S ribosomal protein S5, putative, expressed	LOC_Os11g29190.2	ribosomal protein 5B
HanSK02G26090	LOC110918680	1398	1394	1395	1864	1551	1818	Up	0.416047	0.0168873	0.11265	AT2G27480.1	EF hand family protein, putative, expressed	LOC_Os08g44390.2	Calcium-binding EF-hand family protein
HanSK02G26260		35	45	48	159	192	144	Up	2.03614	2.57418e-09	3.66116e-07	--	--	LOC_Os10g07210.1	heat shock protein 21
HanSK02G26440	LOC110894501	833	611	569	895	774	832	Up	0.413646	0.0457368	0.212461	AT4G33790.1	male sterility protein, putative, expressed	LOC_Os08g20200.1	fatty acid reductase 1
HanSK02G26460	LOC110935483	978	739	46	31	36	33	Down	-4.01601	9.44811e-05	0.00248695	AT2G27690.1	cytochrome P450, putative, expressed	LOC_Os01g63930.2	cytochrome P450, family 94, subfamily C, polypeptide 1
HanSK02G26510	LOC110935480	242	149	569	580	512	645	Up	0.927672	0.0229	0.137979	AT4G21105.1	COX VIIa, putative, expressed	LOC_Os07g45320.1	cytochrome-c oxidases;electron carriers
HanSK02G27250	LOC110927031	5343	4699	5394	3461	3959	3721	Down	-0.380216	0.0165791	0.111329	AT4G05160.1	4-coumarate--CoA ligase-like 7, putative, expressed	LOC_Os03g05780.1	AMP-dependent synthetase and ligase family protein
HanSK02G27470	LOC110927067	713	566	1131	503	414	592	Down	-0.591207	0.0468013	0.215214	AT3G45210.1	DUF584 domain containing protein, putative, expressed	LOC_Os04g43990.1	Protein of unknown function, DUF584
HanSK02G27540	LOC110927060	265	246	0	0	0	0	Down	-9.72912	0.0127748	0.0931256	AT5G60520.1	RCLEA8 - Root cap and Late embryogenesis related family protein precursor, expressed	LOC_Os05g47940.1	late embryogenesis abundant protein-related / LEA protein-related
HanSK02G27720	LOC110927096	60	62	98	50	32	24	Down	-0.970926	0.0468393	0.215268	AT1G56130.1	SHR5-receptor-like kinase, putative, expressed	LOC_Os08g10290.1	Leucine-rich repeat transmembrane protein kinase
HanSK02G28180		111	66	0	0	0	0	Down	-8.1947	0.0360169	0.183471	AT3G45140.1	lipoxygenase, putative, expressed	LOC_Os08g39840.1	lipoxygenase 2
HanSK02G28230	LOC110927155	2064	2360	1670	2687	2349	2450	Up	0.394567	0.0313419	0.168357	AT2G05990.2	enoyl-acyl-carrier-protein reductase NADH, chloroplast precursor, expressed	LOC_Os08g23810.2	NAD(P)-binding Rossmann-fold superfamily protein
HanSK02G28430	LOC110927167	287	322	331	185	219	147	Down	-0.68481	0.00750144	0.0651237	AT3G13620.1	amino acid permease family protein, putative, expressed	LOC_Os03g25920.1	Amino acid permease family protein
HanSK02G28650	LOC110927195	20	23	26	34	63	57	Up	1.24298	0.0168071	0.112249	AT5G43822.1	expressed protein	LOC_Os10g41730.1	Pentatricopeptide repeat (PPR) superfamily protein
HanSK02G28720		44	88	44	1	0	0	Down	-7.26104	5.58376e-08	5.21569e-06	AT4G27220.1	disease resistance protein RPS2, putative, expressed	LOC_Os11g29090.1	NB-ARC domain-containing disease resistance protein
HanSK02G28770		20	20	16	3	7	3	Down	-2.01915	0.0259742	0.149426	AT5G05400.1	disease resistance protein RPS2, putative, expressed	LOC_Os03g10900.1	NB-ARC domain-containing disease resistance protein
HanSK02G29150	LOC110927228	3599	3965	3632	2683	3069	2512	Down	-0.348256	0.0285428	0.158795	AT3G13460.1	YT521-B-like family domain containing protein, expressed	LOC_Os03g53670.1	evolutionarily conserved C-terminal region 2
HanSK02G29190	LOC110927229	1705	1573	1800	882	1314	1194	Down	-0.495167	0.0145722	0.101888	AT2G34930.1	leucine rich repeat protein, putative, expressed	LOC_Os01g41770.1	disease resistance family protein / LRR family protein
HanSK02G29430	LOC110927243	15	22	4	0	0	0	Down	-6.10514	0.000536387	0.00979423	AT4G27220.1	disease resistance protein RPS2, putative, expressed	LOC_Os11g29090.1	NB-ARC domain-containing disease resistance protein
HanSK02G29840	LOC110927266	570	661	595	623	968	936	Up	0.558126	0.0135186	0.0966925	AT3G23690.1	BHLH transcription factor, putative, expressed	LOC_Os01g68700.2	basic helix-loop-helix (bHLH) DNA-binding superfamily protein
HanSK02G29910	LOC110927267	620	476	754	1335	902	1246	Up	1.00397	8.35316e-05	0.00227497	AT2G31980.1	cysteine proteinase inhibitor precursor, putative, expressed	LOC_Os01g68660.1	PHYTOCYSTATIN 2
HanSK02G30590	LOC110927344	2644	2420	3160	1814	1386	1764	Down	-0.637348	0.00216958	0.0276293	AT4G13510.1	ammonium transporter protein, putative, expressed	LOC_Os04g43070.1	ammonium transporter 1;1
HanSK02G30660	LOC110927340	908	847	826	311	471	372	Down	-1.07147	3.56055e-07	2.59066e-05	AT3G23430.1	phosphate transporter 1, putative, expressed	LOC_Os02g56510.1	phosphate 1
HanSK02G30740	LOC110927333	315	324	372	218	186	218	Down	-0.610108	0.0116652	0.0874079	AT1G18480.1	Ser/Thr protein phosphatase family protein, putative, expressed	LOC_Os11g15570.1	Calcineurin-like metallo-phosphoesterase superfamily protein
HanSK02G30780	LOC110927329	2518	3634	3690	8649	5088	7119	Up	1.17413	3.20396e-06	0.0001635	AT1G21500.1	expressed protein	LOC_Os09g34140.1	AT1G21500.1
HanSK02G30810	LOC110927326	580	444	525	794	542	685	Up	0.480808	0.037651	0.189026	AT3G25070.1	nitrate-induced NOI protein, expressed	LOC_Os03g63140.2	RPM1 interacting protein 4
HanSK03G00300	LOC110928447	171	143	186	337	283	345	Up	1.04097	4.65564e-05	0.00143536	AT5G64680.2	expressed protein	LOC_Os01g15520.1	AT5G64680.1
HanSK03G00830	LOC110928478	162	172	145	304	220	288	Up	0.859384	0.00114617	0.0172629	AT4G29510.1	methyltransferase, putative, expressed	LOC_Os09g19560.1	arginine methyltransferase 11
HanSK03G01310	LOC110928537	902	837	646	599	489	518	Down	-0.470523	0.0226863	0.137122	AT4G28910.3	expressed protein	LOC_Os05g48500.3	novel interactor of JAZ
HanSK03G01890	LOC110928612	237	309	280	398	302	401	Up	0.50792	0.0430989	0.204937	AT5G25450.1	cytochrome b-c1 complex subunit 7, putative, expressed	LOC_Os03g59220.1	Cytochrome bd ubiquinol oxidase, 14kDa subunit
HanSK03G02390	LOC110928635	605	854	729	1222	1226	1214	Up	0.832658	3.36784e-05	0.00110224	AT1G29250.1	protein of unknown function domain containing protein, expressed	LOC_Os06g40040.1	Alba DNA/RNA-binding protein
HanSK03G02590		282	241	8	6	1	9	Down	-4.91207	0.000361626	0.00729606	AT3G12220.1	OsSCP19 - Putative Serine Carboxypeptidase homologue, expressed	LOC_Os04g09720.2	serine carboxypeptidase-like 10
HanSK03G02620	LOC110935619	57	263	256	79	56	31	Down	-1.72262	0.00165404	0.0226698	AT1G52565.1	expressed protein	LOC_Os02g10730.1	AT3G15760.1
HanSK03G02770	LOC110928680	33	24	27	2	6	5	Down	-2.60078	0.00144905	0.0206604	AT5G24400.1	6-phosphogluconolactonase, putative, expressed	LOC_Os09g35970.1	NagB/RpiA/CoA transferase-like superfamily protein
HanSK03G04380	LOC110928823	2098	2323	2129	1420	1253	1256	Down	-0.644543	0.000116538	0.00293562	AT2G24220.2	purine permease, putative, expressed	LOC_Os09g38510.1	purine permease 5
HanSK03G04700	LOC110928915	224	294	588	609	598	611	Up	0.789374	0.0209782	0.13026	AT5G57860.3	ubiquitin family protein, putative, expressed	LOC_Os03g24920.1	Ubiquitin-like superfamily protein
HanSK03G04720	LOC110927652	3	7	18	68	32	44	Up	2.43568	0.000918789	0.0145796	AT4G12560.2	OsFBO21 - F-box and other domain containing protein, expressed	LOC_Os09g27660.2	ENTH/VHS/GAT family protein
HanSK03G04740		5	20	12	48	22	29	Up	1.51111	0.0387137	0.192292	AT4G12560.2	OsFBO21 - F-box and other domain containing protein, expressed	LOC_Os07g16800.1	F-box family protein
HanSK03G04990		245	511	919	1014	1014	987	Up	0.91589	0.0151832	0.104869	AT3G23390.1	60S ribosomal protein L44, putative, expressed	LOC_Os07g33898.1	Zinc-binding ribosomal protein family protein
HanSK03G05800	LOC110929299	885	683	671	909	1006	867	Up	0.408672	0.0287714	0.159738	AT1G73050.1	HOTHEAD precursor, putative, expressed	LOC_Os04g48400.1	Glucose-methanol-choline (GMC) oxidoreductase family protein
HanSK03G05960		20	15	19	74	30	28	Up	1.38645	0.0256787	0.148431	AT5G59970.1	Core histone H2A/H2B/H3/H4 domain containing protein, putative, expressed	LOC_Os05g38740.1	Histone superfamily protein
HanSK03G06830		308	725	597	82	71	43	Down	-2.97501	7.86069e-16	4.7662e-13	AT1G76600.1	expressed protein	LOC_Os06g48680.1	AT1G76600.1
HanSK03G06910		90	236	212	30	22	32	Down	-2.595	1.3641e-08	1.55081e-06	AT1G76600.1	expressed protein	LOC_Os06g48680.1	AT1G76600.1
HanSK03G07140	LOC110929158	472	432	506	292	318	287	Down	-0.563333	0.00719078	0.0632207	AT5G58090.1	glucan endo-1,3-beta-glucosidase precursor, putative, expressed	LOC_Os02g04670.1	O-Glycosyl hydrolases family 17 protein
HanSK03G07700	LOC110928882	375	539	342	493	597	550	Up	0.478242	0.0435607	0.206318	AT3G43850.1	MTD1, putative, expressed	LOC_Os09g32330.1	AT3G43850.1
HanSK03G07740	LOC110928880	315	313	269	106	232	152	Down	-0.784583	0.0112562	0.0853266	AT2G06040.1	Leucine Rich Repeat family protein, expressed	LOC_Os08g35700.1	AT2G06040.1
HanSK03G07820	LOC110928970	2420	1729	1892	1497	1463	1454	Down	-0.35613	0.0493774	0.22208	AT5G21482.1	cytokinin dehydrogenase precursor, putative, expressed	LOC_Os08g35860.1	cytokinin oxidase 7
HanSK03G08040		204	199	81	70	73	73	Down	-1.05648	0.00739426	0.0645273	AT1G02890.1	AAA-type ATPase family protein, putative, expressed	LOC_Os03g22420.1	AAA-type ATPase family protein
HanSK03G08080	LOC110929322	2142	1529	1758	2433	3360	2765	Up	0.748617	0.00013154	0.0032341	AT4G33110.2	Cyclopropane-fatty-acyl-phospholipid synthase, putative, expressed	LOC_Os06g37610.1	S-adenosyl-L-methionine-dependent methyltransferases superfamily protein
HanSK03G08410	LOC110930622	177	109	74	187	175	181	Up	0.700898	0.0425496	0.203453	AT1G05470.1	type I inositol-1,4,5-trisphosphate 5-phosphatase, putative, expressed	LOC_Os03g57950.1	CVP2 like 1
HanSK03G08430	LOC110877935	1132	889	1016	1121	1299	1327	Up	0.396266	0.0306798	0.166366	AT2G02500.1	2-C-methyl-D-erythritol 4-phosphate cytidylyltransferase, putative, expressed	LOC_Os01g66360.1	Nucleotide-diphospho-sugar transferases superfamily protein
HanSK03G08520	LOC110907554	3695	3986	3518	5518	6480	6123	Up	0.786342	2.52241e-07	1.94158e-05	AT5G19120.1	xylanase inhibitor, putative, expressed	LOC_Os05g33400.1	Eukaryotic aspartyl protease family protein
HanSK03G08530	LOC110904230	125	95	6	1	0	4	Down	-5.36233	1.10019e-06	6.77783e-05	AT1G03220.1	basic 7S globulin precursor, putative, expressed	LOC_Os05g33400.1	Eukaryotic aspartyl protease family protein
HanSK03G09070	LOC110929485	3695	3907	3805	3036	2580	2811	Down	-0.343659	0.0355023	0.182236	AT5G04990.1	Sad1 / UNC-like C-terminal domain containing protein, putative, expressed	LOC_Os01g16220.1	SAD1/UNC-84 domain protein 1
HanSK03G09440	LOC110929318	2491	2660	2404	1262	1572	1492	Down	-0.712891	1.84705e-05	0.000679827	AT1G55020.1	lipoxygenase, putative, expressed	LOC_Os03g49380.1	PLAT/LH2 domain-containing lipoxygenase family protein
HanSK03G10200	LOC110928892	221	250	485	107	195	160	Down	-0.978693	0.0089859	0.0736627	AT5G57190.1	phosphatidylserine decarboxylase, putative, expressed	LOC_Os01g72940.1	phosphatidylserine decarboxylase 3
HanSK03G10460	LOC110928946	3010	2281	2785	1664	1805	1716	Down	-0.547199	0.00173729	0.0235	AT4G08500.1	STE_MEKK_ste11_MAP3K.12 - STE kinases include homologs to sterile 7, sterile 11 and sterile 20 from yeast, expressed	LOC_Os03g15570.1	MAPK/ERK kinase kinase 1
HanSK03G10500	LOC110928943	2028	1439	2025	2271	2428	2134	Up	0.404776	0.0392984	0.193769	AT1G25260.1	ribosomal protein L10, putative, expressed	LOC_Os11g01420.1	Ribosomal protein L10 family protein
HanSK03G11100	LOC110928850	15	36	0	1	4	1	Down	-2.9878	0.041773	0.201637	AT1G22030.1	expressed protein	LOC_Os08g01400.1	AT1G22030.1
HanSK03G11300	LOC110928844	827	837	676	397	691	473	Down	-0.494055	0.0380254	0.190207	AT1G58060.1	DEAD/DEAH box helicase domain containing protein, expressed	LOC_Os04g35260.1	RNA helicase family protein
HanSK03G11650		44	19	44	68	60	80	Up	1.05205	0.0299559	0.163944	AT1G57765.1	expressed protein	LOC_Os05g34680.2	AT1G57765.1
HanSK03G11700	LOC110929055	2972	2680	2343	2013	2052	1903	Down	-0.325829	0.0377157	0.189186	AT1G57680.2	expressed protein	LOC_Os01g66190.1	AT1G57680.2
HanSK03G12440	LOC110929247	545	619	548	904	904	885	Up	0.745834	2.76689e-05	0.000945862	AT5G10530.1	expressed protein	LOC_Os08g03020.1	Concanavalin A-like lectin protein kinase family protein
HanSK03G12560	LOC110929634	165	169	191	221	337	237	Up	0.682907	0.0119915	0.089165	AT4G10520.1	OsSub59 - Putative Subtilisin homologue, expressed	LOC_Os09g36110.1	Subtilase family protein
HanSK03G12910	LOC110931667	5	13	2	1	0	0	Down	-4.11302	0.041845	0.201787	AT4G34150.1	retrotransposon protein, putative, unclassified, expressed	LOC_Os06g43190.1	Calcium-dependent lipid-binding (CaLB domain) family protein
HanSK03G12960	LOC110929231	1798	2108	1658	840	1007	977	Down	-0.885272	8.15236e-07	5.22931e-05	AT2G15320.1	receptor-like protein kinase precursor, putative, expressed	LOC_Os02g43250.1	Leucine-rich repeat (LRR) family protein
HanSK03G13120		748	392	754	198	205	202	Down	-1.55675	6.70331e-08	6.16152e-06	AT2G15220.1	secretory protein, putative, expressed	LOC_Os10g34920.1	Plant basic secretory protein (BSP) family protein
HanSK03G13280	LOC110929108	284	203	454	638	379	509	Up	0.78218	0.0201447	0.126978	AT4G34265.2	expressed protein	LOC_Os02g44100.1	AT4G17310.1
HanSK03G13640		21	35	30	108	49	35	Up	1.2493	0.0270914	0.153343	ATCG00170.1	DNA-directed RNA polymerase subunit beta, putative, expressed	LOC_Os04g16830.1	DNA-directed RNA polymerase family protein
HanSK03G14170	LOC110929455	754	559	991	500	468	458	Down	-0.607278	0.0174173	0.115032	AT1G11910.1	aspartic proteinase oryzasin-1 precursor, putative, expressed	LOC_Os05g49200.1	aspartic proteinase A1
HanSK03G14230	LOC110929694	288	203	72	62	56	37	Down	-1.74826	0.000213111	0.0048329	AT1G05120.1	DNA repair protein rhp16, putative, expressed	LOC_Os07g32730.1	Helicase protein with RING/U-box domain
HanSK03G14780		106	450	689	2288	2381	1806	Up	2.44107	0.00085498	0.0138144	AT1G22110.1	expressed protein	LOC_Os06g12000.1	structural constituent of ribosome
HanSK03G14800	LOC110929535	1403	1089	1252	780	694	713	Down	-0.681045	0.000253862	0.00550077	AT4G39230.1	isoflavone reductase homolog IRL, putative, expressed	LOC_Os06g27770.1	NmrA-like negative transcriptional regulator family protein
HanSK03G14840	LOC110929534	576	545	654	417	430	403	Down	-0.417299	0.0387308	0.192296	AT1G75280.1	isoflavone reductase homolog IRL, putative, expressed	LOC_Os06g27770.1	NmrA-like negative transcriptional regulator family protein
HanSK03G14940	LOC110929271	4594	5370	4767	3398	2625	2595	Down	-0.680279	0.000255368	0.00552301	AT2G16280.1	3-ketoacyl-CoA synthase, putative, expressed	LOC_Os05g49290.3	3-ketoacyl-CoA synthase 4
HanSK03G15350	LOC110929515	280	514	453	106	182	139	Down	-1.4658	4.60811e-06	0.000222121	AT2G23460.1	G-protein alpha subunit, putative, expressed	LOC_Os06g02130.1	extra-large GTP-binding protein 3
HanSK03G15620	LOC110929377	1124	1105	1244	751	853	837	Down	-0.419611	0.0194612	0.124042	AT4G33950.1	CAMK_CAMK_like.20 - CAMK includes calcium/calmodulin depedent protein kinases, expressed	LOC_Os03g41460.1	Protein kinase superfamily protein
HanSK03G15760	LOC110929388	1302	1360	1089	944	872	791	Down	-0.429402	0.0163066	0.110198	AT2G15690.1	pentatricopeptide, putative, expressed	LOC_Os04g09530.2	Tetratricopeptide repeat (TPR)-like superfamily protein
HanSK03G16050	LOC110941347	7323	7181	5833	9725	8840	9082	Up	0.540489	0.00057322	0.0103075	AT5G09650.1	soluble inorganic pyrophosphatase, putative, expressed	LOC_Os02g52940.2	pyrophosphorylase 6
HanSK03G16150	LOC110941353	3614	6806	6818	1691	1550	1753	Down	-1.70391	5.53685e-11	1.21113e-08	AT5G64430.1	PB1 domain containing protein, expressed	LOC_Os02g56480.1	Octicosapeptide/Phox/Bem1p family protein
HanSK03G16270	LOC110929621	948	842	1177	2489	1668	2193	Up	1.18868	3.55261e-07	2.59066e-05	AT2G32180.1	enzyme of the cupin superfamily protein, putative, expressed	LOC_Os02g54360.1	plastid transcriptionally active 18
HanSK03G17370	LOC110927962	84	61	79	30	10	12	Down	-2.00914	0.000309039	0.00644192	AT2G04495.1	PTHR34947,PTHR34947:SF1	--	--
HanSK03G17550	LOC110929562	139	133	0	2	2	2	Down	-5.37764	5.6815e-06	0.000262863	AT4G12710.1	armadillo/beta-catenin repeat family protein, putative, expressed	LOC_Os01g02200.1	ARM repeat superfamily protein
HanSK03G18590	LOC110926374	1696	1512	1248	2028	2001	1850	Up	0.497297	0.00348285	0.038692	AT1G53300.1	TTL1, putative, expressed	LOC_Os05g11990.1	tetratricopetide-repeat thioredoxin-like 1
HanSK03G18690	LOC110929288	164	131	111	296	132	303	Up	0.956734	0.0087998	0.0726541	AT2G42380.2	bZIP transcription factor domain containing protein, expressed	LOC_Os01g55150.1	Basic-leucine zipper (bZIP) transcription factor family protein
HanSK03G18870	LOC110894465	330	399	0	0	0	0	Down	-10.2447	0.00874042	0.0723629	AT5G53900.2	transcription factor-related, putative, expressed	LOC_Os11g25920.1	Serine/threonine-protein kinase WNK (With No Lysine)-related
HanSK03G19000	LOC110894471	1566	1379	1390	1698	1811	1778	Up	0.380168	0.0149099	0.103515	AT5G53860.2	5.3.4.1	LOC_Os05g01530.1	AT1G22630.1
HanSK03G19640	LOC110929920	207	521	532	167	237	182	Down	-1.03023	0.00467805	0.0472868	AT1G61110.1	no apical meristem protein, putative, expressed	LOC_Os07g37920.1	NAC domain containing protein 25
HanSK03G19650		885	619	762	1459	1061	1206	Up	0.814431	0.000204399	0.0046845	AT3G15520.1	peptidyl-prolyl cis-trans isomerase CYP37, chloroplast precursor, putative, expressed	LOC_Os07g37830.2	Cyclophilin-like peptidyl-prolyl cis-trans isomerase family protein
HanSK03G20030	LOC110929657	1969	1566	2147	3242	2807	3006	Up	0.762978	8.33751e-05	0.0022725	AT5G54470.1	B-box zinc finger family protein, putative, expressed	LOC_Os08g08120.1	B-box type zinc finger family protein
HanSK03G20070	LOC110929661	416	473	411	165	287	223	Down	-0.857575	0.000888955	0.0142303	AT3G20640.1	ethylene-responsive protein related, putative, expressed	LOC_Os05g42180.1	basic helix-loop-helix (bHLH) DNA-binding superfamily protein
HanSK03G20150	LOC110929670	228	210	143	280	231	272	Up	0.533141	0.0473412	0.216452	AT4G27240.1	ZOS1-12 - C2H2 zinc finger protein, expressed	LOC_Os01g57650.1	zinc finger protein-related
HanSK03G20790	LOC110929678	180	78	33	27	26	20	Down	-1.87634	0.00150763	0.0212848	AT5G55090.1	STE_MEKK_ste11_MAP3K.8 - STE kinases include homologs to sterile 7, sterile 11 and sterile 20 from yeast, expressed	LOC_Os02g21700.1	mitogen-activated protein kinase kinase kinase 15
HanSK03G21600	LOC110932120	519	318	294	562	484	538	Up	0.590223	0.0207451	0.129604	AT5G55630.2	potassium channel protein, putative, expressed	LOC_Os03g54100.1	Outward rectifying potassium channel protein
HanSK03G21730	LOC110932066	3	11	8	0	1	0	Down	-4.27361	0.026557	0.151684	AT3G24255.1	expressed protein	LOC_Os11g05030.1	DNAse I-like superfamily protein
HanSK03G21760	LOC110929806	1738	1451	1207	1784	1966	1885	Up	0.456475	0.0102856	0.080846	AT1G56050.1	GTP-binding protein, putative, expressed	LOC_Os03g56840.1	GTP-binding protein-related
HanSK03G21860	LOC110929818	152	108	141	72	67	74	Down	-0.819021	0.0132248	0.0952721	AT3G12830.1	OsSAUR14 - Auxin-responsive SAUR gene family member, expressed	LOC_Os03g45800.1	SAUR-like auxin-responsive protein family
HanSK03G22400	LOC110929854	4269	4334	5107	3363	3267	3141	Down	-0.400642	0.0194018	0.123831	AT2G25940.1	vacuolar-processing enzyme precursor, putative, expressed	LOC_Os01g37910.1	gamma vacuolar processing enzyme
HanSK03G22530		18	9	11	1	1	2	Down	-3.14416	0.0127551	0.0930411	AT4G08850.1	receptor-like protein kinase precursor, putative, expressed	LOC_Os01g33110.1	Leucine-rich repeat receptor-like protein kinase family protein
HanSK03G22620	LOC110929869	74	65	71	26	28	38	Down	-1.09621	0.0126452	0.0925186	AT4G08850.1	receptor-like protein kinase precursor, putative, expressed	LOC_Os02g34790.1	Leucine-rich repeat receptor-like protein kinase family protein
HanSK03G22630		63	105	49	22	38	35	Down	-1.09675	0.0259759	0.149426	AT4G08850.1	receptor-like protein kinase precursor, putative, expressed	LOC_Os01g33110.1	Leucine-rich repeat receptor-like protein kinase family protein
HanSK03G22980		17	37	31	0	5	3	Down	-3.33452	0.000759679	0.012696	AT1G55120.1	glycosyl hydrolases, putative, expressed	LOC_Os04g56920.1	beta-fructofuranosidase 5
HanSK03G23250	LOC110929960	901	1008	1752	687	567	581	Down	-0.917779	0.00128178	0.0188589	AT3G06390.1	membrane associated DUF588 domain containing protein, putative, expressed	LOC_Os07g26110.1	Uncharacterised protein family (UPF0497)
HanSK03G23300	LOC110929965	329	267	175	210	80	104	Down	-0.85838	0.0299497	0.163944	AT1G03220.1	basic 7S globulin precursor, putative, expressed	LOC_Os05g33430.1	Eukaryotic aspartyl protease family protein
HanSK03G23480	LOC110929931	140	344	447	125	138	124	Down	-1.19429	0.00277002	0.0328533	AT3G20475.1	mutS domain V family protein, expressed	LOC_Os05g41880.1	MUTS-homologue 5
HanSK03G23490	LOC110929928	351	380	390	461	454	539	Up	0.467049	0.0274838	0.154822	AT5G18800.2	CHCH domain containing protein, expressed	LOC_Os03g18420.1	Cox19-like CHCH family protein
HanSK03G23730	LOC110930025	7161	6711	7365	5147	5640	4704	Down	-0.365943	0.0187166	0.121208	AT3G05030.1	transporter, monovalent cation:proton antiporter-2 family, putative, expressed	LOC_Os07g47100.1	sodium hydrogen exchanger 2
HanSK03G23950		16	33	31	0	7	0	Down	-3.45884	0.00338314	0.0379028	AT5G10530.1	expressed protein	LOC_Os08g03020.1	Concanavalin A-like lectin protein kinase family protein
HanSK03G24540	LOC110930048	442	418	389	275	292	301	Down	-0.430545	0.0349599	0.180444	AT4G19130.1	RPA1C - Putative single-stranded DNA binding complex subunit 1, expressed	LOC_Os02g53680.1	replication protein A 1A
HanSK03G24770	LOC110930199	2005	1728	1404	2452	2131	1947	Up	0.445219	0.0179493	0.117645	AT4G26300.1	arginyl-tRNA synthetase, putative, expressed	LOC_Os05g07030.1	Arginyl-tRNA synthetase, class Ic
HanSK03G24840		358	471	651	741	794	633	Up	0.629062	0.018336	0.119478	--	--	--	--
HanSK03G24860	LOC110930206	147	197	128	65	92	88	Down	-0.8523	0.0102168	0.0805432	AT5G45275.1	nodulin, putative, expressed	LOC_Os12g01570.1	Major facilitator superfamily protein
HanSK03G25490	LOC110930083	328	342	373	162	258	173	Down	-0.730652	0.00564457	0.0537712	AT3G16030.1	serine/threonine-protein kinase receptor precursor, putative, expressed	LOC_Os01g57480.1	S-locus lectin protein kinase family protein
HanSK03G25710	LOC110930125	530	494	560	141	224	124	Down	-1.61204	1.98517e-09	2.90717e-07	AT5G40010.1	ATPase 3, putative, expressed	LOC_Os12g44190.1	AAA-ATPase 1
HanSK03G25800		2	6	11	0	1	0	Down	-4.07821	0.0439535	0.207326	--	--	--	--
HanSK03G25850	LOC110930137	113	116	52	148	133	153	Up	0.733675	0.0448475	0.209796	AT4G19420.1	pectinacetylesterase domain containing protein, expressed	LOC_Os02g47400.2	Pectinacetylesterase family protein
HanSK03G27950		25	22	56	92	61	94	Up	1.3423	0.0085199	0.0710046	AT4G27745.1	yippee zinc-binding protein, putative, expressed	LOC_Os11g35020.1	Yippee family putative zinc-binding protein
HanSK03G28320	LOC110930215	919	986	723	573	630	613	Down	-0.436871	0.0220576	0.134403	AT5G24320.1	WD repeat-containing protein 44, putative, expressed	LOC_Os03g02440.2	Transducin/WD40 repeat-like superfamily protein
HanSK03G28410	LOC110930263	837	1159	2818	3092	2385	2670	Up	0.827592	0.0259272	0.14937	AT2G47380.1	cytochrome c oxidase polypeptide Vc, putative, expressed	LOC_Os12g37419.1	Cytochrome c oxidase subunit Vc family protein
HanSK03G28440	LOC110930266	18	75	99	8	4	1	Down	-3.8166	5.90739e-06	0.000269703	AT4G23990.1	CSLE6 - cellulose synthase-like family E, expressed	LOC_Os02g49332.1	cellulose synthase like E1
HanSK03G28460		159	209	83	65	51	64	Down	-1.21893	0.00255771	0.031088	AT4G23990.1	CSLE6 - cellulose synthase-like family E, expressed	LOC_Os02g49332.2	cellulose synthase like E1
HanSK03G28470	LOC110930233	3780	3997	3907	2934	2603	3013	Down	-0.357166	0.0289183	0.160321	AT5G42050.1	N-rich protein, putative, expressed	LOC_Os01g36950.2	DCD (Development and Cell Death) domain protein
HanSK03G28550	LOC110932315	100	74	44	146	98	118	Up	0.840785	0.0321618	0.170865	AT4G23900.1	nucleoside diphosphate kinase, putative, expressed	LOC_Os05g51700.1	nucleoside diphosphate kinase 3
HanSK03G29260	LOC110930438	12	10	0	0	0	0	Down	-5.19178	0.0308751	0.16696	AT1G63820.1	CCT motif family protein, expressed	LOC_Os01g61900.1	CCT motif family protein
HanSK03G29390	LOC110930505	815	817	1017	373	374	339	Down	-1.19989	9.32702e-09	1.1154e-06	AT4G23430.2	oxidoreductase, short chain dehydrogenase/reductase family domain containing family, expressed	LOC_Os09g39670.1	NAD(P)-binding Rossmann-fold superfamily protein
HanSK03G29570	LOC110930483	857	427	1037	1324	1173	1413	Up	0.839828	0.00521254	0.050962	AT4G11600.1	glutathione peroxidase, putative, expressed	LOC_Os04g46960.2	glutathione peroxidase 6
HanSK03G29640	LOC110930315	8041	11158	8120	6603	7100	5807	Down	-0.394706	0.0365883	0.185198	AT5G52230.2	methyl-CpG binding domain containing protein, putative, expressed	LOC_Os04g19684.3	methyl-CPG-binding domain protein 13
HanSK03G29860	LOC110930687	162	137	154	60	65	62	Down	-1.18449	0.000154904	0.00369983	AT3G63110.1	IPP transferase, putative, expressed	LOC_Os05g24660.1	isopentenyltransferase 3
HanSK03G30030	LOC110930431	127	102	50	244	181	255	Up	1.39678	0.000122424	0.00305936	AT4G17980.1	no apical meristem protein, putative, expressed	LOC_Os10g42130.1	NAC domain containing protein 71
HanSK03G30090		986	903	809	591	773	501	Down	-0.441807	0.0354957	0.182236	AT4G18030.1	methyltransferase, putative, expressed	LOC_Os10g41970.1	S-adenosyl-L-methionine-dependent methyltransferases superfamily protein
HanSK03G30680	LOC110930590	169	144	159	233	229	239	Up	0.664004	0.0071946	0.0632371	AT1G62750.1	elongation factor, putative, expressed	LOC_Os04g45490.1	Translation elongation factor EFG/EF2 protein
HanSK03G31360	LOC110930678	478	480	429	304	347	281	Down	-0.481563	0.0182343	0.118927	AT2G39810.1	expressed protein	LOC_Os03g52700.1	ubiquitin-protein ligases
HanSK03G31380	LOC110930675	1256	1219	723	457	345	361	Down	-1.35494	5.92123e-08	5.48643e-06	AT4G16780.1	homeobox associated leucine zipper, putative, expressed	LOC_Os04g46350.1	homeobox-leucine zipper protein 3
HanSK03G31440	LOC110930755	180	115	15	6	2	12	Down	-3.81853	2.84764e-06	0.000148666	AT4G16820.1	triacylglycerol lipase like protein, putative, expressed	LOC_Os02g43700.1	alpha/beta-Hydrolases superfamily protein
HanSK03G32040	LOC110930783	518	600	536	363	411	391	Down	-0.414675	0.036203	0.183983	AT5G67550.1	expressed protein	LOC_Os11g16310.1	AT5G67550.1
HanSK03G32100	LOC110903782	10	9	0	0	0	0	Down	-4.98116	0.0469499	0.215547	AT1G16130.1	OsWAK53b - OsWAK receptor-like protein kinase, expressed	LOC_Os04g51040.1	wall associated kinase 3
HanSK03G32280		41	43	4	8	1	2	Down	-2.87259	0.00809129	0.0686409	AT1G24020.2	pathogenesis-related Bet v I family protein, putative, expressed	LOC_Os03g18850.1	PYR1-like 2
HanSK03G33180		87	133	118	29	58	49	Down	-1.22973	0.00302789	0.0350376	AT2G27100.1	ZOS6-09 - C2H2 zinc finger protein, expressed	LOC_Os08g40560.1	C2H2 zinc-finger protein SERRATE (SE)
HanSK03G33350	LOC110930889	207	120	111	73	40	40	Down	-1.4109	0.000682	0.0116918	--	--	--	--
HanSK03G33470	LOC110930877	3357	3043	2284	4099	3163	3342	Up	0.389659	0.0481475	0.218663	AT1G04420.1	oxidoreductase, aldo/keto reductase family protein, putative, expressed	LOC_Os03g41510.2	NAD(P)-linked oxidoreductase superfamily protein
HanSK03G33870		656	1040	1037	567	388	477	Down	-0.844417	0.00150364	0.0212372	AT1G06620.1	1-aminocyclopropane-1-carboxylate oxidase homolog 4, putative, expressed	LOC_Os03g48430.1	2-oxoglutarate (2OG) and Fe(II)-dependent oxygenase superfamily protein
HanSK03G33920	LOC110930940	2337	2278	1877	2819	3508	3044	Up	0.623685	0.000168217	0.00396843	AT1G06620.1	1-aminocyclopropane-1-carboxylate oxidase homolog 4, putative, expressed	LOC_Os03g48430.1	2-oxoglutarate (2OG) and Fe(II)-dependent oxygenase superfamily protein
HanSK03G34070	LOC110930954	232	207	320	574	378	460	Up	0.983899	0.000482484	0.00907737	AT1G04330.1	PTHR33912,PTHR33912:SF2	LOC_Os03g16410.1	PTHR33912,PTHR33912:SF1
HanSK03G34520	LOC110930996	3147	4126	4351	2902	2451	2359	Down	-0.505072	0.0136132	0.0971272	AT2G26640.1	3-ketoacyl-CoA synthase, putative, expressed	LOC_Os06g39750.3	3-ketoacyl-CoA synthase 11
HanSK03G35080	LOC110931106	155	133	178	215	216	210	Up	0.548738	0.0393687	0.193931	AT5G63690.1	oligonucleotide/oligosaccharide-binding fold containing 2B, putative, expressed	LOC_Os07g37710.1	Nucleic acid-binding, OB-fold-like protein
HanSK03G35130	LOC110931099	3972	3966	2300	6188	3698	5394	Up	0.685769	0.0077934	0.0668025	AT3G60820.3	peptidase, T1 family, putative, expressed	LOC_Os09g32800.1	N-terminal nucleophile aminohydrolases (Ntn hydrolases) superfamily protein
HanSK03G35210	LOC110931088	248	187	275	292	311	370	Up	0.544888	0.0375698	0.188665	AT1G01940.1	peptidyl-prolyl cis-trans isomerase, putative, expressed	LOC_Os06g04000.1	Cyclophilin-like peptidyl-prolyl cis-trans isomerase family protein
HanSK03G35270	LOC110931081	75	80	83	109	123	129	Up	0.69152	0.0297581	0.163301	AT2G45510.1	cytochrome P450 86A1, putative, expressed	LOC_Os04g48460.1	cytochrome P450, family 704, subfamily A, polypeptide 1
HanSK03G35410	LOC110931070	603	534	632	808	812	721	Up	0.493989	0.0090044	0.0737793	AT1G01910.4	arsenical pump-driving ATPase, putative, expressed	LOC_Os09g34970.1	P-loop containing nucleoside triphosphate hydrolases superfamily protein
HanSK03G35430	LOC110931068	1502	1259	1375	953	1046	1053	Down	-0.345437	0.0421774	0.202511	AT2G45720.2	armadillo, putative, expressed	LOC_Os10g37850.2	ARM repeat superfamily protein
HanSK03G35470	LOC110931063	12284	11232	11563	7578	10052	8568	Down	-0.330969	0.0409994	0.199154	AT4G00570.1	NAD-dependent malic enzyme, mitochondrial precursor, putative, expressed	LOC_Os10g35960.1	NAD-dependent malic enzyme 2
HanSK03G35620	LOC110931120	6204	4653	4538	6817	5380	6436	Up	0.376088	0.0467919	0.215214	AT3G61870.1	expressed protein	LOC_Os02g03010.1	AT3G61870.1
HanSK04G00300	LOC110935438	3960	3913	2943	2442	2686	2714	Down	-0.36616	0.0318645	0.169897	AT3G14350.1	STRUBBELIG-RECEPTOR FAMILY 6 precursor, putative, expressed	LOC_Os10g25090.1	STRUBBELIG-receptor family 7
HanSK04G00310	LOC110935439	171	200	47	33	57	41	Down	-1.56779	0.00226026	0.0283855	AT1G72310.1	zinc finger, C3HC4 type domain containing protein, expressed	LOC_Os06g09310.1	RING/U-box superfamily protein
HanSK04G01090	LOC110935508	39	61	88	132	92	138	Up	1.02833	0.0146496	0.102263	AT3G13882.1	50S ribosomal protein, putative, expressed	LOC_Os01g39010.1	Ribosomal protein L34
HanSK04G01640		864	798	1061	414	589	600	Down	-0.678617	0.00376272	0.0406894	AT3G21250.2	ABC transporter, ATP-binding protein, putative, expressed	LOC_Os05g10730.2	multidrug resistance-associated protein 6
HanSK04G01880	LOC110935576	8117	8360	7780	5667	5681	5370	Down	-0.444406	0.00168331	0.0230221	AT1G79750.1	NADP-dependent malic enzyme, putative, expressed	LOC_Os01g09320.1	NADP-malic enzyme 4
HanSK04G01970	LOC110932780	200	290	36	26	14	42	Down	-2.55781	5.12851e-05	0.00155679	AT3G16330.1	expressed protein	LOC_Os01g10180.1	AT1G52140.1
HanSK04G02420	LOC110935605	2122	1439	1735	1361	1156	1221	Down	-0.40593	0.0420472	0.202254	AT1G52780.1	expressed protein	LOC_Os01g08170.1	Protein of unknown function (DUF2921)
HanSK04G02470	LOC118491698	394	369	360	201	234	238	Down	-0.645485	0.00312259	0.0358776	AT1G52760.1	lipase, putative, expressed	LOC_Os02g11720.1	lysophospholipase 2
HanSK04G02770	LOC110935656	362	332	555	714	766	726	Up	0.902213	0.000412998	0.00810487	AT4G05520.2	EH domain-containing protein 1, putative, expressed	LOC_Os04g57350.1	EPS15 homology domain 1
HanSK04G02940	LOC110935649	471	345	560	764	823	736	Up	0.84145	0.000363589	0.00732711	AT2G34160.1	protein of unknown function domain containing protein, expressed	LOC_Os06g40040.1	Alba DNA/RNA-binding protein
HanSK04G02950	LOC110935648	34730	37047	33574	22343	19968	17802	Down	-0.716749	6.5762e-06	0.000295169	AT1G52570.1	phospholipase D, putative, expressed	LOC_Os01g07760.1	phospholipase D alpha 1
HanSK04G02970		920	523	937	968	1214	1026	Up	0.518021	0.0412922	0.199846	AT5G49290.1	leucine-rich repeat family protein, putative, expressed	LOC_Os04g55420.1	receptor like protein 14
HanSK04G03590		144	145	210	273	375	305	Up	1.01458	0.000322406	0.00666124	AT2G25470.1	leucine-rich repeat family protein, putative, expressed	LOC_Os04g55420.1	receptor like protein 14
HanSK04G03920	LOC110935756	52	70	66	16	10	20	Down	-1.93703	0.000285957	0.00604463	AT5G25280.2	serine-rich protein, putative, expressed	LOC_Os02g55610.1	serine-rich protein-related
HanSK04G04000	LOC110935750	327	320	253	205	98	133	Down	-0.943101	0.00333777	0.0375138	AT2G30140.2	indole-3-acetate beta-glucosyltransferase, putative, expressed	LOC_Os05g41400.1	UDP-Glycosyltransferase superfamily protein
HanSK04G05100	LOC110935837	330	295	325	411	410	375	Up	0.423697	0.0404402	0.197437	AT2G16900.3	PTHR21704,PTHR21704:SF19	LOC_Os03g06710.1	Tetratricopeptide repeat (TPR)-like superfamily protein
HanSK04G05460	LOC118491440	2	51	98	2	2	4	Down	-4.17892	0.000134114	0.00328033	AT2G34930.1	leucine rich repeat protein, putative, expressed	LOC_Os01g41770.1	disease resistance family protein / LRR family protein
HanSK04G05570	LOC110935854	34	20	1	4	0	0	Down	-3.64385	0.0194284	0.123932	AT5G05070.1	zinc finger DHHC domain-containing protein, putative, expressed	--	--
HanSK04G05620	LOC110935869	435	596	439	311	229	260	Down	-0.78235	0.00161215	0.0222691	AT4G39140.5	zinc finger, C3HC4 type domain containing protein, expressed	LOC_Os02g55090.1	zinc ion binding
HanSK04G05720		210	183	172	227	295	318	Up	0.667286	0.00843091	0.0705351	AT2G40410.2	staphylococcal nuclease homologue, putative, expressed	LOC_Os01g07200.1	Ca-2+ dependent nuclease
HanSK04G06710	LOC110868163	243	277	6	2	2	2	Down	-6.33216	2.45868e-10	4.61817e-08	AT3G48520.1	cytochrome P450, putative, expressed	LOC_Os11g29290.1	cytochrome P450, family 94, subfamily B, polypeptide 3
HanSK04G06840	LOC118481906	79	54	76	124	168	107	Up	1.01975	0.00383204	0.0411174	AT5G44840.1	polygalacturonase, putative, expressed	LOC_Os01g44970.1	Pectin lyase-like superfamily protein
HanSK04G07380	LOC110935966	296	313	684	869	554	865	Up	0.902195	0.0103678	0.0813258	AT5G63135.1	expressed protein	LOC_Os02g38029.1	AT5G63135.1
HanSK04G07690	LOC110935981	30	20	20	0	6	0	Down	-3.47014	0.00392611	0.0418926	AT3G48010.1	cyclic nucleotide-gated ion channel, putative, expressed	LOC_Os02g54760.1	cyclic nucleotide-gated channel 17
HanSK04G08000	LOC110935874	187	99	4	6	2	1	Down	-4.87768	1.65244e-06	9.58221e-05	AT3G48310.1	cytochrome P450, putative, expressed	LOC_Os08g01450.1	cytochrome P450, family 71, subfamily A, polypeptide 26
HanSK04G08300	LOC118491378	803	756	1629	2225	1496	1857	Up	0.886111	0.0047976	0.0482286	AT5G27700.1	40S ribosomal protein S21, putative, expressed	LOC_Os03g46490.1	Ribosomal protein S21e
HanSK04G08790		63	71	121	173	189	99	Up	0.928211	0.0208491	0.129925	AT4G38495.1	YL1 nuclear protein C-terminal domain containing protein, expressed	LOC_Os04g20590.1	AT4G38495.1
HanSK04G09040		138	105	113	73	40	51	Down	-1.01869	0.00780371	0.0668577	AT3G09440.2	DnaK family protein, putative, expressed	LOC_Os05g38530.1	heat shock protein 70
HanSK04G09730	LOC110936181	5	31	37	1	6	10	Down	-2.03245	0.0493819	0.22208	AT4G06536.1	expressed protein	LOC_Os02g40110.1	SPla/RYanodine receptor (SPRY) domain-containing protein
HanSK04G09790	LOC110936115	498	533	756	957	777	972	Up	0.684718	0.00530948	0.0515597	AT2G23340.1	AP2 domain containing protein, expressed	LOC_Os04g55520.1	DREB and EAR motif protein 3
HanSK04G09850	LOC110936122	9	43	13	1	4	0	Down	-3.62412	0.00332205	0.0373863	AT5G42830.1	transferase family protein, putative, expressed	LOC_Os06g01350.1	HXXXD-type acyl-transferase family protein
HanSK04G09900	LOC110936100	46	26	4	6	0	2	Down	-3.11134	0.00935851	0.0760227	AT1G46264.1	HSF-type DNA-binding domain containing protein, expressed	LOC_Os07g44690.1	heat shock transcription factor B4
HanSK04G10490	LOC110933235	244	202	50	94	35	62	Down	-1.25277	0.0209357	0.130137	AT2G15760.1	expressed protein	LOC_Os07g42740.1	Protein of unknown function (DUF1645)
HanSK04G10550	LOC110920960	130	342	561	61	135	112	Down	-1.68354	0.000407615	0.00802253	AT4G31940.1	cytochrome P450, putative, expressed	LOC_Os09g26940.1	Cytochrome P450 superfamily protein
HanSK04G10560	LOC110920655	1050	1024	981	1070	1809	1189	Up	0.499976	0.0236751	0.141172	AT5G27550.1	kinesin motor domain containing protein, putative, expressed	LOC_Os05g33030.1	P-loop containing nucleoside triphosphate hydrolases superfamily protein
HanSK04G11130	LOC118491665	1342	1165	949	540	847	667	Down	-0.656256	0.00281058	0.0331859	AT5G42650.1	cytochrome P450, putative, expressed	LOC_Os03g55800.1	allene oxide synthase
HanSK04G11140	LOC110936214	2574	2482	785	394	563	441	Down	-1.95498	1.98238e-08	2.14775e-06	AT5G42650.1	cytochrome P450, putative, expressed	LOC_Os03g55800.1	allene oxide synthase
HanSK04G11190		520	424	574	762	777	784	Up	0.703162	0.000654988	0.0113469	AT2G04910.1	glucan endo-1,3-beta-glucosidase precursor, putative, expressed	LOC_Os01g46200.2	PTHR33499,PTHR33499:SF6
HanSK04G12270	LOC110936379	1721	1893	2411	1287	1402	1271	Down	-0.521686	0.0102498	0.0806452	AT3G54140.1	peptide transporter PTR2, putative, expressed	LOC_Os01g04950.2	peptide transporter 5
HanSK04G12340	LOC110936394	2841	2522	2438	2088	1980	1785	Down	-0.320064	0.0438482	0.207052	AT1G62020.1	coatomer alpha subunit, putative, expressed	LOC_Os09g04110.2	Coatomer, alpha subunit
HanSK04G12420	LOC110936387	75	66	63	88	142	152	Up	0.998737	0.00516853	0.0506463	AT3G12280.2	retinoblastoma-related protein-like, putative, expressed	LOC_Os08g42600.1	retinoblastoma-related 1
HanSK04G12600	LOC110936343	54	89	76	99	130	133	Up	0.812089	0.0242446	0.143302	AT1G48960.1	universal stress protein domain containing protein, putative, expressed	LOC_Os12g31710.1	Adenine nucleotide alpha hydrolases-like superfamily protein
HanSK04G12860	LOC110916471	150	129	159	268	207	205	Up	0.726442	0.00828655	0.0696477	AT1G74240.1	mitochondrial carrier protein, putative, expressed	LOC_Os03g11510.1	Mitochondrial substrate carrier family protein
HanSK04G13100	LOC110936453	3766	3592	3869	2144	3354	2311	Down	-0.438222	0.029221	0.161301	AT1G50030.1	Phosphatidylinositol kinase and FAT containing domain protein, putative, expressed	LOC_Os03g52794.1	Transducin/WD40 repeat-like superfamily protein
HanSK04G13420	LOC110936467	1475	1184	2143	785	765	784	Down	-0.957966	0.000131228	0.00323032	AT1G34420.1	receptor-like protein kinase 2 precursor, putative, expressed	LOC_Os12g08180.1	leucine-rich repeat transmembrane protein kinase family protein
HanSK04G13460	LOC110936470	74	61	121	48	19	30	Down	-1.31323	0.0109475	0.083893	AT1G34420.1	receptor-like protein kinase 2 precursor, putative, expressed	LOC_Os12g08180.1	leucine-rich repeat transmembrane protein kinase family protein
HanSK04G13470		93	89	101	18	30	61	Down	-1.28149	0.0101193	0.0799923	AT1G71910.1	PTHR34666,PTHR34666:SF1	LOC_Os10g14170.1	LOC_Os10g14170.1
HanSK04G13870	LOC110936654	300	220	241	290	315	402	Up	0.501611	0.0469749	0.215586	AT1G21460.1	nodulin MtN3 family protein, putative, expressed	LOC_Os01g65880.1	Nodulin MtN3 family protein
HanSK04G14160	LOC110903992	2654	4114	2662	1962	1646	1773	Down	-0.714262	0.00115989	0.0174064	AT1G21380.1	VHS and GAT domain containing protein, expressed	LOC_Os11g09329.1	Target of Myb protein 1
HanSK04G14930	LOC110865421	310	358	222	96	227	177	Down	-0.739248	0.0297845	0.163394	AT3G51690.1	retrotransposon protein, putative, unclassified, expressed	LOC_Os11g44830.1	PIF1 helicase
HanSK04G15090	LOC110895139	411	502	569	328	369	322	Down	-0.455923	0.0486717	0.220233	AT5G48100.1	laccase precursor protein, putative, expressed	LOC_Os02g51440.1	laccase 14
HanSK04G15390	LOC110941288	45	8	0	0	0	2	Down	-4.57487	0.0145587	0.101888	AT1G22360.1	cytokinin-O-glucosyltransferase 2, putative, expressed	LOC_Os02g51930.1	UDP-Glycosyltransferase superfamily protein
HanSK04G15580	LOC110926115	57	34	10	141	81	70	Up	1.65074	0.00392312	0.0418736	AT5G01320.1	pyruvate decarboxylase isozyme 2, putative, expressed	LOC_Os03g18220.1	Thiamine pyrophosphate dependent pyruvate decarboxylase family protein
HanSK04G16410	LOC110922935	133	217	81	48	44	71	Down	-1.2973	0.00303696	0.0350803	AT2G30040.1	STE_MEKK_ste11_MAP3K.13 - STE kinases include homologs to sterile 7, sterile 11 and sterile 20 from yeast, expressed	LOC_Os03g18170.1	mitogen-activated protein kinase kinase kinase 14
HanSK04G16690	LOC110933509	5	2	6	20	25	23	Up	2.47339	0.00376104	0.040684	AT5G18880.1	retrotransposon protein, putative, unclassified, expressed	LOC_Os09g15410.1	Ribonuclease H-like superfamily protein
HanSK04G17170	LOC110936425	557	638	544	367	256	387	Down	-0.686182	0.00455221	0.046396	AT3G46110.2	domain of unknown function DUF966 domain containing protein, expressed	LOC_Os01g62200.2	Domain of unknown function (DUF966)
HanSK04G17640	LOC110927090	112	190	139	326	267	280	Up	1.07685	0.000202724	0.0046492	AT2G29530.2	mitochondrial import inner membrane translocase subunit Tim, putative, expressed	LOC_Os03g61019.1	Tim10/DDP family zinc finger protein
HanSK04G18030	LOC110912578	59	74	62	125	97	81	Up	0.72801	0.0465999	0.214681	AT3G12170.1	heat shock protein DnaJ, putative, expressed	LOC_Os02g10220.1	Chaperone DnaJ-domain superfamily protein
HanSK04G18240	LOC110912561	381	260	403	488	466	441	Up	0.507688	0.0375737	0.188665	AT2G41760.1	tungus CG8253-PA, putative, expressed	LOC_Os05g32190.1	AT2G41760.1
HanSK04G18740	LOC110879717	1509	1274	509	324	320	294	Down	-1.7009	1.55445e-07	1.26407e-05	AT2G32150.1	phosphatase, putative, expressed	LOC_Os03g49440.1	Haloacid dehalogenase-like hydrolase (HAD) superfamily protein
HanSK04G19090	LOC110934713	38	45	122	157	170	168	Up	1.33978	0.00361936	0.0397207	AT5G26731.1	AT5G26731.1	LOC_Os03g61240.1	LOC_Os03g61240.1
HanSK04G20200	LOC110936722	2822	2996	3469	4651	3599	3994	Up	0.488729	0.0114832	0.0864179	AT1G44920.1	expressed protein	LOC_Os03g51930.2	AT1G44920.1
HanSK04G20520	LOC110930625	1015	1185	576	1420	1206	1184	Up	0.560338	0.0282466	0.15766	AT3G03060.1	AAA-type ATPase family protein, putative, expressed	LOC_Os02g46990.1	AAA-type ATPase family protein
HanSK04G20730	LOC110916056	554	442	637	1051	717	1031	Up	0.870271	0.000462883	0.00882876	AT1G36240.1	ribosomal protein L7Ae, putative, expressed	LOC_Os01g16890.1	Ribosomal protein L7Ae/L30e/S12e/Gadd45 family protein
HanSK04G20760	LOC110884228	1790	1755	2711	3216	2466	2704	Up	0.507409	0.0332942	0.174876	AT5G24650.1	SAM domain family protein, expressed	LOC_Os04g33220.1	Mitochondrial import inner membrane translocase subunit Tim17/Tim22/Tim23 family protein
HanSK04G21220	LOC110936257	210	187	25	26	18	19	Down	-2.62223	3.58691e-05	0.00116511	AT5G53560.1	cytochrome b5-like Heme/Steroid binding domain containing protein, expressed	LOC_Os05g01820.1	cytochrome B5 isoform B
HanSK04G22170	LOC110936873	128	167	48	29	13	12	Down	-2.5561	7.42499e-06	0.000324419	AT2G16750.1	protein kinase family protein, putative, expressed	LOC_Os03g13820.1	Protein kinase protein with adenine nucleotide alpha hydrolases-like domain
HanSK04G22390	LOC110936781	1304	1461	2105	3526	2639	3051	Up	1.00473	3.38142e-05	0.00110459	AT4G26230.1	60S ribosomal protein L31, putative, expressed	LOC_Os02g48660.1	Ribosomal protein L31e family protein
HanSK04G22510	LOC110936772	174	144	174	242	474	384	Up	1.24724	2.42894e-05	0.000856598	AT4G26260.1	inositol oxygenase, putative, expressed	LOC_Os06g36560.1	myo-inositol oxygenase 1
HanSK04G22580	LOC110936765	3041	3784	5896	2977	1986	2196	Down	-0.748331	0.00746564	0.0649433	AT4G29190.1	zinc finger/CCCH transcription factor, putative, expressed	LOC_Os01g09620.2	CCCH-type zinc finger family protein
HanSK04G22740	LOC110936494	791	590	461	1023	695	874	Up	0.598749	0.0159902	0.108573	AT3G25290.2	membrane protein, putative, expressed	LOC_Os08g41280.1	Auxin-responsive family protein
HanSK04G23340		0	1	0	15	4	9	Up	4.806	0.00739765	0.0645273	AT1G22930.1	T-complex protein 11, putative, expressed	LOC_Os04g35840.1	T-complex protein 11
HanSK04G23810	LOC110936740	267	271	427	558	436	513	Up	0.727571	0.00821327	0.069217	AT5G48870.1	LSM domain containing protein, expressed	LOC_Os05g32310.1	Small nuclear ribonucleoprotein family protein
HanSK04G24330	LOC110936407	654	582	1038	577	388	407	Down	-0.645513	0.0269821	0.152986	AT3G57810.1	OTU-like cysteine protease family protein, putative, expressed	LOC_Os09g31280.2	Cysteine proteinases superfamily protein
HanSK04G24370	LOC110936583	2036	2912	1781	1302	1883	1287	Down	-0.498967	0.0339465	0.177171	AT2G36490.1	hhH-GPD superfamily base excision DNA repair protein, expressed	LOC_Os01g11900.1	HhH-GPD base excision DNA repair family protein
HanSK04G24640	LOC110936948	185	232	319	601	494	487	Up	1.1867	1.65578e-05	0.000618651	AT4G27090.1	ribosomal protein L14, putative, expressed	LOC_Os02g40880.1	Ribosomal protein L14
HanSK04G25080	LOC110936897	75	130	8	10	6	8	Down	-3.03147	0.00024263	0.00531739	AT2G31180.1	MYB family transcription factor, putative, expressed	LOC_Os04g43680.1	myb domain protein 15
HanSK04G25200	LOC110936891	9	14	39	3	0	0	Down	-4.2989	0.00187114	0.0248413	AT3G23240.1	AP2 domain containing protein, expressed	LOC_Os03g64260.1	ethylene-responsive element binding factor 15
HanSK04G26480	LOC110937029	1996	1942	2002	1130	1497	1237	Down	-0.531539	0.00227211	0.0285032	AT1G78955.1	cycloartenol synthase, putative, expressed	LOC_Os02g04710.1	cycloartenol synthase 1
HanSK04G26540	LOC110937034	2100	2068	1736	668	528	537	Down	-1.67117	4.28309e-19	3.36427e-16	AT1G30100.1	9-cis-epoxycarotenoid dioxygenase 1, chloroplast precursor, putative, expressed	LOC_Os12g42280.1	nine-cis-epoxycarotenoid dioxygenase 3
HanSK04G26570	LOC110937037	38	32	18	4	14	11	Down	-1.5027	0.0453804	0.211514	AT1G30135.1	zinc-finger protein, putative, expressed	LOC_Os04g32480.1	jasmonate-zim-domain protein 10
HanSK04G27000	LOC110937216	1698	1946	1393	1856	2419	2023	Up	0.415835	0.0274918	0.154822	AT1G30520.1	acyl-activating enzyme 14, putative, expressed	LOC_Os08g03630.1	acyl-activating enzyme 14
HanSK04G27070	LOC110937211	606	867	744	256	446	324	Down	-1.02786	8.07822e-05	0.00222641	AT5G46240.1	potassium channel KAT1, putative, expressed	LOC_Os02g14840.1	potassium channel in Arabidopsis thaliana 1
HanSK04G27260	LOC110937207	41	37	6	0	6	2	Down	-3.29092	0.00346108	0.0385121	AT1G78550.1	flavonol synthase/flavanone 3-hydroxylase, putative, expressed	LOC_Os10g40880.1	senescence-related gene 1
HanSK04G27400		37	13	23	78	48	46	Up	1.33852	0.0159833	0.108548	AT4G18960.1	OsMADS3 - MADS-box family gene with MIKCc type-box, expressed	LOC_Os01g10504.1	K-box region and MADS-box transcription factor family protein
HanSK04G27770	LOC110914143	193	344	347	554	528	525	Up	0.945617	0.000662026	0.0114344	AT4G15140.1	expressed protein	LOC_Os06g35830.1	PTHR34287,PTHR34287:SF2
HanSK04G27960	LOC110940424	40168	38733	38315	25619	25226	25357	Down	-0.528173	0.00012964	0.00319593	AT1G09850.1	oryzain alpha chain precursor, putative, expressed	LOC_Os04g57440.1	Granulin repeat cysteine protease family protein
HanSK04G28220	LOC110937164	321	668	1043	188	143	179	Down	-1.9202	4.81356e-07	3.36764e-05	AT4G18540.1	integral membrane protein TmpA, putative, expressed	LOC_Os01g42760.1	AT4G18540.1
HanSK04G28750		53	46	65	92	73	101	Up	0.78907	0.0427655	0.203921	AT3G57360.1	expressed protein	LOC_Os09g32700.1	AT3G57360.1
HanSK04G28850	LOC110937133	473	577	478	202	343	302	Down	-0.762203	0.00276713	0.0328303	AT1G08800.2	expressed protein	LOC_Os01g56790.1	Protein of unknown function, DUF593
HanSK04G29350	LOC110918551	23	5	0	0	0	0	Down	-5.52742	0.0166982	0.111712	AT2G47140.1	sex determination protein tasselseed-2, putative, expressed	LOC_Os03g61740.1	NAD(P)-binding Rossmann-fold superfamily protein
HanSK04G29540	LOC110936365	3388	2857	3268	3265	4368	3957	Up	0.374859	0.0343411	0.178341	AT4G01995.1	expressed protein	LOC_Os05g04070.1	AT4G01995.1
HanSK04G29950	LOC110937065	910	1024	959	1180	1135	1168	Up	0.359657	0.0354846	0.182236	AT1G02780.1	60S ribosomal protein L19-3, putative, expressed	LOC_Os03g21940.1	Ribosomal protein L19e family protein
HanSK04G30170	LOC110937349	926	473	882	1293	978	1022	Up	0.622844	0.0232537	0.139405	AT4G02440.1	phytochrome A-associated F-box protein, putative, expressed	LOC_Os05g30190.1	F-box family protein
HanSK04G30200	LOC110937353	841	644	1661	1864	1717	1768	Up	0.841176	0.00826305	0.0695062	AT4G15802.1	heat shock factor-binding protein 1, putative, expressed	LOC_Os09g20830.5	heat shock factor binding protein
HanSK04G30430	LOC110891260	705	1056	1550	437	516	577	Down	-1.03669	0.000516744	0.00954094	AT3G62930.1	OsGrx_C7 - glutaredoxin subgroup III, expressed	LOC_Os01g27140.1	Glutaredoxin family protein
HanSK04G30500	LOC110891263	203	149	204	339	366	410	Up	1.09572	1.20082e-05	0.00047868	AT4G03150.1	expressed protein	LOC_Os12g34880.1	AT4G03150.1
HanSK04G31240	LOC110937427	453	356	395	662	498	576	Up	0.624729	0.00455492	0.04641	AT1G03150.1	acetyltransferase, GNAT family, putative, expressed	LOC_Os03g49230.1	Acyl-CoA N-acyltransferases (NAT) superfamily protein
HanSK04G31520	LOC110937450	91	64	54	212	68	93	Up	0.944532	0.0458076	0.212618	AT5G44560.1	SNF7 domain containing protein, putative, expressed	LOC_Os03g43860.1	SNF7 family protein
HanSK04G31560	LOC110937445	28	37	52	14	22	6	Down	-1.40764	0.0370206	0.186803	AT3G61220.1	short-chain dehydrogenase/reductase, putative, expressed	LOC_Os04g44950.1	NAD(P)-binding Rossmann-fold superfamily protein
HanSK04G32700	LOC110937308	1221	1426	740	389	636	449	Down	-1.1041	4.87496e-05	0.00149575	AT2G31900.1	Myosin head domain containing protein, expressed	LOC_Os03g53660.1	myosin-like protein XIF
HanSK04G32960	LOC110937290	690	726	616	820	820	920	Up	0.42874	0.0180208	0.117948	AT5G48030.1	chaperone protein dnaJ, putative, expressed	LOC_Os12g07060.1	gametophytic factor 2
HanSK04G33680		18184	15055	15203	10858	11603	10641	Down	-0.45503	0.00212828	0.0273137	AT5G05170.1	CESA8 - cellulose synthase, expressed	LOC_Os07g10770.1	Cellulose synthase family protein
HanSK04G33840	LOC110937495	3737	3167	3253	2270	2193	2320	Down	-0.487275	0.00178788	0.0239965	AT1G32900.1	starch synthase, putative, expressed	LOC_Os07g22930.2	UDP-Glycosyltransferase superfamily protein
HanSK04G34280	LOC110937543	1861	2294	1978	2809	3217	2773	Up	0.610361	0.000337417	0.0069256	AT5G63630.1	DEAD/DEAH box helicase, putative, expressed	LOC_Os01g43120.1	P-loop containing nucleoside triphosphate hydrolases superfamily protein
HanSK04G34420	LOC110937613	74	49	4	10	4	2	Down	-2.8617	0.00379583	0.0408939	AT4G27950.1	AP2 domain containing protein, expressed	LOC_Os01g46870.1	cytokinin response factor 4
HanSK04G34450	LOC110937612	1	7	15	61	8	50	Up	2.44897	0.00999758	0.0793584	AT3G61640.1	expressed protein	LOC_Os01g46850.1	arabinogalactan protein 16
HanSK04G34550	LOC110937606	55	33	2	4	0	0	Down	-4.35582	0.00176622	0.0238075	AT4G01070.1	UDP-glucoronosyl/UDP-glucosyl transferase, putative, expressed	LOC_Os11g38650.1	UDP-glucosyl transferase 72B3
HanSK04G34730	LOC110937581	22	35	55	18	16	4	Down	-1.48988	0.0435952	0.206396	AT2G45400.1	leucoanthocyanidin reductase, putative, expressed	LOC_Os06g44180.1	NAD(P)-binding Rossmann-fold superfamily protein
HanSK04G35260	LOC110937628	2628	2668	2482	3185	3230	3422	Up	0.432586	0.00389334	0.0416201	AT2G45990.2	expressed protein	LOC_Os07g23520.2	AT2G45990.2
HanSK04G35590		22	9	13	1	3	4	Down	-2.35856	0.0314517	0.168658	AT1G01770.1	atuA, putative, expressed	LOC_Os07g27350.1	AT1G01770.1
HanSK04G35780	LOC110937688	3910	3999	3636	2486	2651	2584	Down	-0.487268	0.000820643	0.0134418	AT4G00750.1	dehydration response related protein, putative, expressed	LOC_Os04g48230.2	S-adenosyl-L-methionine-dependent methyltransferases superfamily protein
HanSK04G35800	LOC110937683	753	916	1351	2212	2409	2001	Up	1.21076	1.19177e-06	7.24565e-05	AT3G61060.1	OsFBX391 - F-box domain containing protein, expressed	LOC_Os09g35680.1	phloem protein 2-A13
HanSK04G36210	LOC110937696	30	44	1	3	4	0	Down	-3.31501	0.0108207	0.0833279	AT2G45600.1	CXE carboxylesterase, putative, expressed	LOC_Os03g14730.1	alpha/beta-Hydrolases superfamily protein
HanSK04G36240	LOC110937693	15330	16281	17819	17524	28705	22736	Up	0.564721	0.00594814	0.0559232	AT1G25440.1	CCT/B-box zinc finger protein, putative, expressed	LOC_Os06g15330.1	B-box type zinc finger protein with CCT domain
HanSK04G36260		146	141	156	250	191	226	Up	0.683716	0.0108159	0.0833259	AT2G45570.1	cytochrome P450, putative, expressed	LOC_Os03g14400.1	cytochrome P450, family 76, subfamily C, polypeptide 1
HanSK04G36350	LOC110937719	165	119	111	159	259	205	Up	0.752058	0.0132636	0.0954212	AT2G45570.1	cytochrome P450, putative, expressed	LOC_Os03g14400.1	cytochrome P450, family 76, subfamily C, polypeptide 1
HanSK04G36690		362	214	325	477	418	500	Up	0.725802	0.00521428	0.0509646	AT2G45330.2	tRNA 2-phosphotransferase 1, putative, expressed	LOC_Os06g04300.1	RNA 2\'-phosphotransferase, Tpt1 / KptA family
HanSK04G37760		102	171	70	52	64	55	Down	-0.90663	0.0304711	0.165688	AT1G28310.1	dof zinc finger domain containing protein, putative, expressed	LOC_Os07g32510.1	TARGET OF MONOPTEROS 6
HanSK04G37830	LOC110937863	9921	10492	9349	5361	7978	6541	Down	-0.492523	0.00656926	0.0597215	AT1G61100.1	expressed protein	LOC_Os03g64320.1	COP1-interacting protein-related
HanSK04G38350	LOC110937898	11865	14813	13888	18413	17583	18497	Up	0.516056	0.0021805	0.0277162	AT4G21020.1	late embryogenesis abundant protein, group 3, putative, expressed	LOC_Os04g52110.1	Late embryogenesis abundant protein (LEA) family protein
HanSK04G38360	LOC110937899	9	21	14	0	2	2	Down	-3.37572	0.00826546	0.0695062	AT5G44310.2	late embryogenesis abundant protein, group 3, putative, expressed	LOC_Os04g52110.1	Late embryogenesis abundant protein (LEA) family protein
HanSK04G38570	LOC110937967	124	99	4	0	2	4	Down	-5.11495	2.97269e-06	0.000153114	AT2G29420.1	glutathione S-transferase, putative, expressed	LOC_Os09g29200.1	glutathione S-transferase TAU 8
HanSK04G38850	LOC110937944	672	783	584	384	499	280	Down	-0.720676	0.00382876	0.0411078	AT3G09370.1	MYB family transcription factor, putative, expressed	LOC_Os01g62410.1	myb domain protein 3r-5
HanSK04G39730	LOC110938056	932	826	772	1062	909	1076	Up	0.365991	0.0462214	0.213535	AT3G43850.1	MTD1, putative, expressed	LOC_Os08g35630.1	AT3G43850.1
HanSK04G39870	LOC110938071	779	756	909	1120	1072	1121	Up	0.528215	0.00480591	0.04827	AT5G57000.1	expressed protein	LOC_Os09g19910.1	AT5G57000.2
HanSK04G39920	LOC110934203	543	606	158	172	90	159	Down	-1.51593	0.000464344	0.00884197	AT5G56980.1	expressed protein	LOC_Os01g51310.1	AT5G56980.1
HanSK04G39940		162	155	121	343	189	227	Up	0.894932	0.00412572	0.0433006	AT3G58660.1	60S ribosomal protein-related, putative, expressed	LOC_Os05g48422.1	Ribosomal protein L1p/L10e family
HanSK04G40150	LOC110938095	7953	8119	8650	3707	6637	4701	Down	-0.632521	0.0037404	0.0405868	AT3G07700.2	ELMO/CED-12 family protein, putative, expressed	LOC_Os09g07660.1	Protein kinase superfamily protein
HanSK04G40360	LOC110938116	65	37	82	175	165	230	Up	1.72015	5.32504e-06	0.000249038	AT5G55560.1	STE_PAK_Ste20_Slob_Wnk.5 - STE kinases include homologs to sterile 7, sterile 11 and sterile 20 from yeast, expressed	LOC_Os07g39520.1	Protein kinase superfamily protein
HanSK04G40670	LOC110938141	1048	1119	731	567	617	574	Down	-0.622889	0.00263962	0.0317978	AT4G15415.2	transposon protein, putative, unclassified, expressed	LOC_Os03g62730.2	Protein phosphatase 2A regulatory B subunit family protein
HanSK04G40900		20	41	39	2	10	11	Down	-2.0409	0.0101093	0.0799512	AT3G25270.1	phytosulfokine receptor precursor, putative, expressed	LOC_Os09g06730.1	RNA-directed DNA polymerase (reverse transcriptase)-related family protein
HanSK04G41100	LOC110938182	118	66	116	171	201	166	Up	0.931341	0.00473055	0.0477028	AT1G62780.1	expressed protein	LOC_Os04g01540.1	AT1G62780.1
HanSK04G41550		365	235	455	1060	598	879	Up	1.35703	1.02468e-05	0.000423107	AT4G39235.1	expressed protein	LOC_Os03g51459.1	AT3G05570.1
HanSK04G42020	LOC110938233	320	325	258	875	610	950	Up	1.53261	2.71737e-10	5.04919e-08	AT4G37260.1	MYB family transcription factor, putative, expressed	LOC_Os09g01960.1	myb domain protein r1
HanSK04G42130	LOC110935372	80	61	0	0	0	0	Down	-7.86938	0.0440833	0.207556	AT2G14960.1	OsGH3.8 - Probable indole-3-acetic acid-amido synthetase, expressed	LOC_Os07g40290.1	Auxin-responsive GH3 family protein
HanSK04G42180	LOC110935373	0	3	0	4	16	12	Up	3.5048	0.0273686	0.154413	AT3G49940.1	DUF260 domain containing protein, putative, expressed	LOC_Os03g33090.1	LOB domain-containing protein 37
HanSK04G42190	LOC110938278	218	346	350	124	79	103	Down	-1.4904	4.61474e-06	0.000222131	AT1G27730.1	ZOS12-09 - C2H2 zinc finger protein, expressed	LOC_Os03g55540.1	salt tolerance zinc finger
HanSK04G42330	LOC110887020	424	294	527	178	342	210	Down	-0.692072	0.0313396	0.168357	AT5G64410.1	oligopeptide transporter, putative, expressed	LOC_Os01g43940.1	oligopeptide transporter 4
HanSK05G00160	LOC110939581	511	530	470	788	635	749	Up	0.619769	0.00169407	0.0231042	AT3G52155.1	phosphoglycerate mutase, putative, expressed	LOC_Os09g11510.1	Phosphoglycerate mutase family protein
HanSK05G00460	LOC110939612	1381	2020	481	428	374	454	Down	-1.51683	5.84163e-05	0.00173298	AT1G62300.1	WRKY1, expressed	LOC_Os01g14440.1	WRKY family transcription factor
HanSK05G00540	LOC110939633	31842	30618	21874	19900	11139	15759	Down	-0.744589	0.00189145	0.0250076	AT4G21960.1	peroxidase precursor, putative, expressed	LOC_Os07g49360.1	Peroxidase superfamily protein
HanSK05G01070		29	32	32	12	4	11	Down	-1.68555	0.0187202	0.121208	AT4G05200.1	TKL_IRAK_DUF26-lc.12 - DUF26 kinases have homology to DUF26 containing loci, expressed	LOC_Os07g35310.1	cysteine-rich RLK (RECEPTOR-like protein kinase) 25
HanSK05G01350	LOC110939722	1078	897	1858	1598	1839	1912	Up	0.559014	0.046084	0.213203	AT1G11530.1	thioredoxin, putative, expressed	LOC_Os04g53740.1	C-terminal cysteine residue is changed to a serine 1
HanSK05G01650	LOC110939745	5782	6060	5045	4275	2813	3462	Down	-0.579893	0.00410875	0.0432616	AT4G05150.1	PB1 domain containing protein, expressed	LOC_Os07g37040.1	Octicosapeptide/Phox/Bem1p family protein
HanSK05G02140	LOC110939809	5241	4640	4465	2860	4143	3008	Down	-0.428778	0.0199782	0.126184	AT2G41740.1	villin protein, putative, expressed	LOC_Os03g24220.1	villin 2
HanSK05G02270	LOC110939820	93	103	40	36	18	48	Down	-1.09502	0.0429272	0.204432	AT1G63380.1	3-oxoacyl-reductase, chloroplast precursor, putative, expressed	LOC_Os08g39960.1	NAD(P)-binding Rossmann-fold superfamily protein
HanSK05G02300	LOC110939824	250	435	393	151	117	111	Down	-1.42169	3.87705e-06	0.000193076	AT2G41870.1	remorin, putative, expressed	LOC_Os07g38170.1	Remorin family protein
HanSK05G02620	LOC110939879	78	59	133	173	160	123	Up	0.834177	0.0321819	0.170929	AT3G57910.1	G-patch domain containing protein, expressed	LOC_Os08g39880.1	D111/G-patch domain-containing protein
HanSK05G02680	LOC110939887	98	119	90	22	49	23	Down	-1.62247	0.000309723	0.00645228	AT3G12120.2	fatty acid desaturase, putative, expressed	LOC_Os02g48560.5	fatty acid desaturase 2
HanSK05G03350		1330	1255	318	116	151	116	Down	-2.81118	3.42091e-12	9.77107e-10	AT3G12120.2	fatty acid desaturase, putative, expressed	LOC_Os02g48560.6	fatty acid desaturase 2
HanSK05G03430	LOC110939979	101	70	8	20	18	12	Down	-1.71899	0.0245587	0.14443	AT2G28710.1	ZOS5-10 - C2H2 zinc finger protein, expressed	LOC_Os03g17150.1	C2H2 and C2HC zinc fingers superfamily protein
HanSK05G03440		990	810	1101	1603	1160	1454	Up	0.63208	0.00417603	0.0437224	AT5G59850.1	40S ribosomal protein S15a, putative, expressed	LOC_Os02g27760.1	ribosomal protein S15A
HanSK05G03490	LOC110939985	1601	1347	2173	3380	2004	2847	Up	0.77422	0.00335087	0.0376037	AT5G02560.1	Core histone H2A/H2B/H3/H4 domain containing protein, putative, expressed	LOC_Os05g38640.1	histone H2A 12
HanSK05G04410	LOC110940069	729	1261	1243	371	205	252	Down	-1.87728	6.942e-10	1.13171e-07	AT2G29380.1	protein phosphatase 2C, putative, expressed	LOC_Os01g62760.1	highly ABA-induced PP2C gene 2
HanSK05G04740		10802	10040	9883	7664	6670	7010	Down	-0.430701	0.00453652	0.0462907	AT5G62700.1	tubulin/FtsZ domain containing protein, putative, expressed	LOC_Os06g46000.1	tubulin beta 8
HanSK05G04880	LOC110940084	617	420	688	371	385	394	Down	-0.496567	0.044839	0.209785	AT5G01180.1	peptide transporter PTR2, putative, expressed	LOC_Os01g04950.2	peptide transporter 5
HanSK05G05130	LOC110940112	337	291	402	599	538	532	Up	0.784749	0.000532918	0.00975472	AT2G29950.1	EARLY flowering protein, putative, expressed	LOC_Os11g40610.4	ELF4-like 4
HanSK05G05150	LOC110940114	10	6	4	74	33	50	Up	3.08244	4.18306e-06	0.000205356	AT5G58630.1	PTHR35499,PTHR35499:SF2	LOC_Os03g17210.2	AT3G53540.1
HanSK05G05540	LOC110940149	190	215	0	0	0	0	Down	-9.39597	0.0161885	0.109618	AT1G03220.1	basic 7S globulin precursor, putative, expressed	LOC_Os05g33400.1	Eukaryotic aspartyl protease family protein
HanSK05G05610		193	174	0	1	0	2	Down	-6.79112	0.00446852	0.045759	AT1G03220.1	basic 7S globulin precursor, putative, expressed	LOC_Os05g33400.1	Eukaryotic aspartyl protease family protein
HanSK05G06200	LOC110940225	1341	1024	1146	2045	1203	1682	Up	0.589499	0.0128328	0.0934305	AT4G25810.1	glycosyl hydrolases family 16, putative, expressed	LOC_Os06g48200.1	xyloglucan endotransglucosylase/hydrolase 25
HanSK05G06330	LOC110940705	2429	2105	3181	3162	3406	3250	Up	0.43236	0.0372787	0.187757	AT4G30240.1	syntaxin 6, N-terminal domain containing protein, expressed	LOC_Os08g14640.2	Syntaxin/t-SNARE family protein
HanSK05G06390	LOC110940702	577	406	464	556	620	662	Up	0.440883	0.0384209	0.191225	AT5G57440.1	haloacid dehalogenase-like hydrolase domain-containing protein 1A, putative, expressed	LOC_Os08g14580.1	glycerol-3-phosphatase 1
HanSK05G06560	LOC110940618	515	628	660	329	436	376	Down	-0.574986	0.0103633	0.0813088	AT4G30200.4	VIL2 protein, putative, expressed	LOC_Os02g05840.1	vernalization5/VIN3-like
HanSK05G06810	LOC110940636	4120	4510	3412	2520	3185	2579	Down	-0.446548	0.0107632	0.083099	AT4G30160.1	villin protein, putative, expressed	LOC_Os04g51440.2	villin 4
HanSK05G06830	LOC110940635	494	444	754	1009	662	864	Up	0.669479	0.016521	0.111065	AT5G20500.1	OsGrx_C4 - glutaredoxin subgroup I, expressed	LOC_Os06g44910.1	Glutaredoxin family protein
HanSK05G08050	LOC110940598	517	399	483	172	330	251	Down	-0.806458	0.00344977	0.0384109	AT4G30810.1	OsSCP32 - Putative Serine Carboxypeptidase homologue, expressed	LOC_Os06g08720.2	serine carboxypeptidase-like 29
HanSK05G08370	LOC110940789	2	3	0	19	14	13	Up	3.31027	0.00530531	0.0515436	AT5G36930.2	transposon protein, putative, CACTA, En/Spm sub-class, expressed	LOC_Os06g17920.1	NB-ARC domain-containing disease resistance protein
HanSK05G09270	LOC110942892	59	36	179	16	8	10	Down	-2.9427	1.52631e-05	0.000580318	AT1G56580.1	DUF538 domain containing protein, putative, expressed	LOC_Os12g37650.1	Protein of unknown function, DUF538
HanSK05G09500	LOC110940763	207	129	259	310	346	400	Up	0.914036	0.0029064	0.0339926	AT1G49390.1	leucoanthocyanidin dioxygenase, putative, expressed	LOC_Os02g17940.6	2-oxoglutarate (2OG) and Fe(II)-dependent oxygenase superfamily protein
HanSK05G09650	LOC110940780	208	432	405	178	220	141	Down	-0.87738	0.00899059	0.0736836	AT5G20270.1	haemolysin-III, putative, expressed	LOC_Os06g43620.1	heptahelical transmembrane protein2
HanSK05G09680	LOC110940777	563	563	491	345	408	371	Down	-0.431403	0.0265832	0.151755	AT2G11000.1	ATMAK10, putative, expressed	LOC_Os02g55950.1	MAK10 homologue
HanSK05G09730	LOC110940773	2251	2312	2024	1368	1652	1604	Down	-0.417286	0.0108055	0.0832664	AT5G35200.1	ANTH/ENTH domain containing protein, putative, expressed	LOC_Os06g07830.1	ENTH/ANTH/VHS superfamily protein
HanSK05G09790		17	45	45	513	293	214	Up	3.33494	2.63989e-14	1.20049e-11	--	--	--	--
HanSK05G10870	LOC110940298	1625	1389	1232	913	1165	1010	Down	-0.364495	0.0448857	0.209833	AT3G24420.1	hydrolase, alpha/beta fold family domain containing protein, expressed	LOC_Os03g10620.3	alpha/beta-Hydrolases superfamily protein
HanSK05G11190	LOC110940411	595	518	583	646	797	660	Up	0.399805	0.0374858	0.188416	AT5G50340.1	OsLonP2 - Putative Lon protease homologue, expressed	LOC_Os06g05820.1	ATP-dependent peptidases;nucleotide binding;serine-type endopeptidases;DNA helicases;ATP binding;damaged DNA binding;nucleoside-triphosphatases
HanSK05G11600		104	130	119	64	61	50	Down	-0.923077	0.00774019	0.0665279	AT1G17500.1	phospholipid-transporting ATPase 4, putative, expressed	LOC_Os06g36990.1	ATPase E1-E2 type family protein / haloacid dehalogenase-like hydrolase family protein
HanSK05G11610		380	636	629	372	326	347	Down	-0.569289	0.0335881	0.175938	AT1G17500.1	phospholipid-transporting ATPase 4, putative, expressed	LOC_Os06g36990.1	ATPase E1-E2 type family protein / haloacid dehalogenase-like hydrolase family protein
HanSK05G11640	LOC110940601	456	591	888	1010	741	1078	Up	0.631088	0.0305364	0.165912	AT1G08580.1	expressed protein	LOC_Os02g39180.1	AT1G08580.1
HanSK05G13240	LOC110940723	90	222	315	70	67	68	Down	-1.5408	0.000543446	0.00989179	AT2G02230.1	OsFBX70 - F-box domain containing protein, expressed	LOC_Os02g56840.1	phloem protein 2-B1
HanSK05G13590	LOC110940544	3953	4196	6272	7451	4814	7027	Up	0.506721	0.0490343	0.221266	AT1G28150.1	expressed protein	LOC_Os04g44590.3	AT1G28150.1
HanSK05G13740	LOC110940554	419	411	339	810	410	632	Up	0.766379	0.00574311	0.0544398	AT5G62070.1	IQ calmodulin-binding motif domain containing protein, expressed	LOC_Os04g48160.1	IQ-domain 22
HanSK05G13770	LOC110940557	1380	1182	1010	1528	1520	1525	Up	0.454527	0.00856445	0.0712385	AT5G62090.2	transcriptional corepressor SEUSS, putative, expressed	LOC_Os06g03600.3	SEUSS-like 2
HanSK05G14850	LOC110922601	260	170	212	292	294	317	Up	0.588005	0.0198448	0.125684	AT2G40600.1	appr-1-p processing enzyme family protein, putative, expressed	LOC_Os03g21830.1	appr-1-p processing enzyme family protein
HanSK05G14920	LOC110920956	194	274	140	426	336	392	Up	1.02561	0.000365715	0.00735281	AT2G40550.1	expressed protein	LOC_Os01g07260.1	E2F target gene 1
HanSK05G15120	LOC110940843	702	550	163	270	184	156	Down	-1.09734	0.00962711	0.0774927	AT2G40140.2	zinc finger family protein, putative, expressed	LOC_Os03g49170.3	CCCH-type zinc finger protein with ARM repeat domain
HanSK05G15260		198	200	100	92	68	79	Down	-0.952561	0.00878144	0.0725252	AT5G24030.1	C4-dicarboxylate transporter/malic acid transport protein, expressed	LOC_Os01g43460.1	SLAC1 homologue 3
HanSK05G15290		289	481	13	13	5	4	Down	-5.0317	7.09185e-05	0.00202229	AT3G18650.1	OsMADS97 - MADS-box family gene with M-beta type-box, expressed	LOC_Os01g64810.1	DHHC-type zinc finger family protein
HanSK05G15400		8	30	21	83	102	87	Up	2.28686	1.06956e-05	0.000439016	AT3G01750.1	expressed protein	LOC_Os08g26544.1	LOC_Os08g26544.1
HanSK05G15800		149	375	143	74	94	102	Down	-1.20904	0.00343196	0.038299	AT1G35830.1	VQ domain containing protein, putative, expressed	LOC_Os08g31660.1	VQ motif-containing protein
HanSK05G16970	LOC110941024	2151	2860	3436	1589	842	1223	Down	-1.12009	5.4302e-05	0.00163194	AT4G39330.1	dehydrogenase, putative, expressed	LOC_Os04g15920.1	cinnamyl alcohol dehydrogenase 9
HanSK05G17870	LOC110940988	1757	1411	1799	2629	1759	2409	Up	0.547745	0.012918	0.0939125	AT3G10620.1	hydrolase, NUDIX family, domain containing protein, expressed	LOC_Os04g58900.1	nudix hydrolase homolog 26
HanSK05G18460		726	785	2095	2782	2252	2335	Up	1.10037	0.00228665	0.0286129	AT4G39200.2	40S ribosomal protein S25, putative, expressed	LOC_Os08g44480.1	Ribosomal protein S25 family protein
HanSK05G18620	LOC110941052	342	360	343	174	184	200	Down	-0.812548	0.000338793	0.00694073	AT2G16980.2	transporter, major facilitator family, putative, expressed	LOC_Os11g05390.1	Major facilitator superfamily protein
HanSK05G19100		535	660	458	322	352	334	Down	-0.618708	0.00443837	0.0455594	AT5G35810.1	ankyrin repeat family protein, putative, expressed	LOC_Os11g14520.1	ankyrin repeat family protein
HanSK05G19180	LOC110941154	2040	2472	2432	1128	1882	1285	Down	-0.610225	0.00639374	0.0585724	AT3G16940.1	calmodulin-binding transcription activator 5, putative, expressed	LOC_Os07g30774.1	calmodulin binding;transcription regulators
HanSK05G19460	LOC110941165	30	30	20	47	73	59	Up	1.25681	0.0081232	0.0687934	AT5G06600.2	ubiquitin carboxyl-terminal hydrolase, putative, expressed	LOC_Os12g30540.1	ubiquitin-specific protease 12
HanSK05G19740	LOC110883249	32	52	0	0	0	2	Down	-5.26168	0.00189756	0.0250502	AT1G47980.1	desiccation-related protein PCC13-62 precursor, putative, expressed	LOC_Os04g33150.1	AT1G47980.1
HanSK05G19780	LOC110941192	704	937	746	1024	1333	1131	Up	0.63641	0.00162656	0.0223966	AT3G17170.1	ribosomal protein S6, putative, expressed	LOC_Os12g37610.1	Translation elongation factor EF1B/ribosomal protein S6 family protein
HanSK05G20350	LOC110941222	484	482	721	1004	839	854	Up	0.761318	0.00173005	0.0234204	AT3G17590.1	SWI/SNF-related matrix-associated actin-dependent regulator of chromatin subfamily B member 1, putative, expressed	LOC_Os02g49190.1	transcription regulatory protein SNF5, putative (BSH)
HanSK05G20380		95	102	98	356	154	199	Up	1.3627	0.000175777	0.00413549	AT5G59970.1	Core histone H2A/H2B/H3/H4 domain containing protein, putative, expressed	LOC_Os05g38740.1	Histone superfamily protein
HanSK05G20400		15	13	14	36	41	33	Up	1.48001	0.0105854	0.0822854	AT5G59970.1	Core histone H2A/H2B/H3/H4 domain containing protein, putative, expressed	LOC_Os05g38740.1	Histone superfamily protein
HanSK05G20430	LOC110941208	2224	1636	1562	2914	2234	2557	Up	0.608197	0.00243833	0.0299897	AT1G44000.1	senescence-inducible chloroplast stay-green protein 1, putative, expressed	LOC_Os09g36200.1	non-yellowing 1
HanSK05G20720	LOC110941234	14678	17463	23301	6400	8894	7772	Down	-1.18565	1.85137e-07	1.48458e-05	AT1G77380.1	amino acid transporter, putative, expressed	LOC_Os05g34980.1	amino acid permease 2
HanSK05G21670	LOC110941366	636	510	733	668	943	869	Up	0.486181	0.0357371	0.18279	AT4G09620.1	expressed protein	LOC_Os03g62240.1	Mitochondrial transcription termination factor family protein
HanSK05G21910	LOC110941399	2723	2466	1624	1223	892	1032	Down	-1.00949	9.35059e-06	0.000391242	AT3G01400.1	spotted leaf 11, putative, expressed	LOC_Os03g32100.1	ARM repeat superfamily protein
HanSK05G21940	LOC110941404	33	49	5	7	8	6	Down	-1.93953	0.0311795	0.16796	AT4G37630.2	cyclin, putative, expressed	LOC_Os03g42070.1	cyclin d5;1
HanSK05G22160		115	59	96	135	143	129	Up	0.685356	0.0489359	0.220981	AT3G52310.1	ABC-2 type transporter domain containing protein, expressed	LOC_Os03g06139.1	ABC-2 type transporter family protein
HanSK05G22180	LOC110941384	14	13	0	0	0	0	Down	-5.48833	0.0158823	0.108159	AT5G42830.1	transferase family protein, putative, expressed	LOC_Os11g13970.1	HXXXD-type acyl-transferase family protein
HanSK05G22310	LOC110898499	105	65	162	153	273	289	Up	1.18553	0.00289255	0.0338765	AT1G72170.1	expressed protein	LOC_Os03g62420.1	Domain of unknown function (DUF543)
HanSK05G22720		105	115	316	1062	619	401	Up	2.02612	5.05806e-06	0.000239468	ATCG00340.1	photosystem I P700 chlorophyll a apoprotein A2, putative, expressed	LOC_Os10g21248.1	Photosystem I, PsaA/PsaB protein
HanSK05G22760	LOC110927099	1230	1043	1287	581	825	791	Down	-0.607847	0.00395491	0.0421219	AT4G23000.1	Ser/Thr protein phosphatase family protein, putative, expressed	LOC_Os07g01540.1	Calcineurin-like metallo-phosphoesterase superfamily protein
HanSK05G23800	LOC110941866	6	18	11	62	35	42	Up	2.08179	0.00113728	0.0171714	AT1G14440.2	ZF-HD protein dimerisation region containing protein, expressed	LOC_Os09g29130.1	homeobox protein 22
HanSK05G23840	LOC110941865	334	647	955	904	1513	1132	Up	0.942261	0.00651855	0.0594766	AT1G19530.1	expressed protein	LOC_Os03g61150.2	AT1G19530.1
HanSK05G24280	LOC110941314	25124	21497	29141	18493	17519	18590	Down	-0.383621	0.0351203	0.181055	AT4G39090.1	cysteine proteinase 1 precursor, putative, expressed	LOC_Os02g27030.1	Papain family cysteine protease
HanSK05G25340	LOC110941650	5470	3245	3588	6870	4561	6207	Up	0.624229	0.00945638	0.0765391	AT3G55330.1	PsbP, putative, expressed	LOC_Os10g32400.2	PsbP-like protein 1
HanSK05G25500	LOC110873380	3959	1403	4829	7119	4541	6948	Up	0.958014	0.00817392	0.0690368	AT5G08050.1	expressed protein	LOC_Os12g38640.1	Protein of unknown function (DUF1118)
HanSK05G26710		625	661	613	194	255	226	Down	-1.40181	1.94494e-11	4.57272e-09	AT3G48090.1	lipase, putative, expressed	LOC_Os09g22450.1	alpha/beta-Hydrolases superfamily protein
HanSK05G26720	LOC110941441	219	180	154	47	56	47	Down	-1.78576	2.21734e-08	2.35072e-06	AT3G48090.1	lipase, putative, expressed	LOC_Os09g22450.1	alpha/beta-Hydrolases superfamily protein
HanSK05G26730		16	26	3	0	2	4	Down	-2.79279	0.0353324	0.181823	AT3G48090.1	lipase, putative, expressed	LOC_Os09g22450.1	alpha/beta-Hydrolases superfamily protein
HanSK05G27960	LOC110941620	30	31	42	69	74	43	Up	0.934607	0.0460039	0.213114	AT5G02700.1	OsFBX420 - F-box domain containing protein, expressed	LOC_Os04g13010.1	F-box/RNI-like superfamily protein
HanSK05G28070	LOC110941724	108	182	262	306	280	320	Up	0.79285	0.0211172	0.130771	AT5G50460.1	protein transport protein SEC61 subunit gamma, putative, expressed	LOC_Os02g08180.1	secE/sec61-gamma protein transport protein
HanSK05G28860		92	92	83	41	48	25	Down	-1.13864	0.00617443	0.057195	AT5G48930.1	transferase family protein, putative, expressed	LOC_Os04g42250.3	hydroxycinnamoyl-CoA shikimate/quinate hydroxycinnamoyl transferase
HanSK05G28960	LOC110941592	371	370	321	438	466	430	Up	0.422978	0.0313155	0.168357	AT1G79720.1	aspartic proteinase, putative, expressed	LOC_Os09g25570.1	Eukaryotic aspartyl protease family protein
HanSK05G29020	LOC110941600	1889	1827	1972	1092	940	1011	Down	-0.810067	2.83088e-06	0.000148015	AT5G48930.1	transferase family protein, putative, expressed	LOC_Os04g42250.3	hydroxycinnamoyl-CoA shikimate/quinate hydroxycinnamoyl transferase
HanSK05G29220	LOC110941864	6101	7700	8389	3763	3805	4042	Down	-0.847939	9.41964e-06	0.000393654	AT1G80530.1	nodulin, putative, expressed	LOC_Os04g42420.1	Major facilitator superfamily protein
HanSK05G29750	LOC110941834	2	22	22	0	2	2	Down	-3.4584	0.0136918	0.0974872	AT5G54310.1	GTPase-activating protein, putative, expressed	LOC_Os07g37650.1	ARF-GAP domain 5
HanSK05G29780	LOC110941447	18	29	78	162	128	120	Up	1.7801	0.000640585	0.0111871	AT4G27380.1	expressed protein	LOC_Os07g37570.1	AT4G27380.1
HanSK05G29800		1	0	0	1	15	10	Up	4.67671	0.0154592	0.10622	AT5G01730.1	SCAR-like protein 1, putative, expressed	LOC_Os06g46980.1	LOC_Os06g46980.1
HanSK05G29850	LOC110942040	459	518	330	244	248	235	Down	-0.748096	0.00172867	0.0234192	AT2G20900.3	diacylglycerol kinase, putative, expressed	LOC_Os04g54200.1	diacylglycerol kinase 5
HanSK05G30070	LOC110942065	546	720	658	1334	1001	1160	Up	0.953176	1.03411e-05	0.000426491	AT1G51100.1	expressed protein	LOC_Os01g48500.1	AT1G51100.1
HanSK05G30320	LOC110942080	831	1101	741	442	719	538	Down	-0.563591	0.0203263	0.127816	AT1G50660.1	expressed protein	LOC_Os04g53350.1	AT1G50660.1
HanSK05G30340	LOC110942078	1521	765	1516	2055	1542	1908	Up	0.627234	0.0228948	0.137972	AT3G20390.1	endoribonuclease, putative, expressed	LOC_Os07g33240.1	endoribonuclease L-PSP family protein
HanSK05G30380	LOC110942091	1603	720	2915	2849	2920	3015	Up	0.820195	0.0278548	0.156129	AT1G62040.2	autophagy-related protein, putative, expressed	LOC_Os08g09240.2	Ubiquitin-like superfamily protein
HanSK05G30450	LOC110942085	266	343	533	932	696	806	Up	1.17263	6.56368e-05	0.00190949	AT1G50732.1	PTHR37196	LOC_Os05g03750.1	AT1G50732.1
HanSK05G30580	LOC110942108	1541	1206	1153	1884	1543	1641	Up	0.476991	0.0111458	0.0848752	AT4G26850.1	VTC2, putative, expressed	LOC_Os12g08810.1	galactose-1-phosphate guanylyltransferase (GDP)s;GDP-D-glucose phosphorylases;quercetin 4\'-O-glucosyltransferases
HanSK05G30950		847	898	579	546	535	525	Down	-0.433627	0.0426844	0.203726	AT4G26690.1	glycerophosphoryl diester phosphodiesterase family protein, putative, expressed	LOC_Os04g39610.1	SHV3-like 1
HanSK05G31730		994	1015	815	1492	1051	1285	Up	0.53831	0.00904874	0.0740373	AT1G31130.1	expressed protein	LOC_Os01g58620.1	AT5G44860.1
HanSK05G31810	LOC110944117	20	11	12	0	2	0	Down	-4.34066	0.00449509	0.0459494	AT4G19950.1	expressed protein	LOC_Os08g01590.2	AT1G31130.1
HanSK05G32870	LOC110942337	675	801	691	964	899	1016	Up	0.503457	0.0068672	0.0615023	AT3G60150.1	AGAP003819-PA, putative, expressed	LOC_Os10g42090.1	Protein of unknown function (DUF498/DUF598)
HanSK05G33030		213	231	214	283	361	324	Up	0.647243	0.00471287	0.0475974	AT1G77920.1	transcription factor, putative, expressed	LOC_Os04g54474.2	TGACG motif-binding factor 4
HanSK05G33330		40	43	19	103	67	69	Up	1.33444	0.00461996	0.0468517	AT5G09430.1	hydrolase protein, putative, expressed	LOC_Os03g27110.1	alpha/beta-Hydrolases superfamily protein
HanSK05G33350	LOC110942362	963	1465	1162	621	801	712	Down	-0.662739	0.00281694	0.0332274	AT1G78230.1	leucine rich repeat domain containing protein, putative, expressed	LOC_Os03g09070.1	Outer arm dynein light chain 1 protein
HanSK05G33620	LOC110942402	45	62	74	29	30	26	Down	-1.00787	0.0345955	0.179393	AT4G40080.1	ANTH/ENTH domain containing protein, putative, expressed	LOC_Os05g35160.1	ENTH/ANTH/VHS superfamily protein
HanSK05G33680	LOC110942405	222	228	165	383	242	305	Up	0.698299	0.0116539	0.0873685	AT4G24660.1	ZF-HD homeobox protein, putative, expressed	LOC_Os09g29130.1	homeobox protein 22
HanSK06G00220	LOC110895257	1456	1053	1695	2200	1653	1800	Up	0.516872	0.0276911	0.155514	AT3G52580.1	ribosomal protein, putative, expressed	LOC_Os02g06700.2	Ribosomal protein S11 family protein
HanSK06G00290		1457	1275	1393	1000	806	904	Down	-0.511521	0.00553082	0.0529944	AT2G47650.1	NAD dependent epimerase/dehydratase family domain containing protein, expressed	LOC_Os05g29990.1	NAD(P)-binding Rossmann-fold superfamily protein
HanSK06G00710	LOC110866036	712	811	891	492	515	554	Down	-0.540686	0.00791295	0.0675926	AT4G22620.1	CPuORF40 - conserved peptide uORF-containing transcript, expressed	LOC_Os02g42990.1	SAUR-like auxin-responsive protein family
HanSK06G00830	LOC110864316	2166	2109	1843	1361	1683	1512	Down	-0.331935	0.0430997	0.204937	AT1G12360.1	Sec1 family transport protein, putative, expressed	LOC_Os02g25580.1	Sec1/munc18-like (SM) proteins superfamily
HanSK06G01280	LOC110864328	55	27	28	1	12	8	Down	-2.29417	0.00535402	0.0518175	AT2G45570.1	cytochrome P450, putative, expressed	LOC_Os03g14400.1	cytochrome P450, family 76, subfamily C, polypeptide 1
HanSK06G01350		11	19	23	48	29	38	Up	1.20354	0.0460624	0.2132	AT1G06260.1	vignain precursor, putative, expressed	LOC_Os05g43230.1	xylem bark cysteine peptidase 3
HanSK06G01880	LOC110864403	8716	5810	9896	12172	9527	11051	Up	0.513454	0.026727	0.152227	AT4G11600.1	glutathione peroxidase, putative, expressed	LOC_Os04g46960.2	glutathione peroxidase 6
HanSK06G02020	LOC110864411	326	336	207	169	105	174	Down	-0.849523	0.00695721	0.0619552	AT4G23430.2	oxidoreductase, short chain dehydrogenase/reductase family domain containing family, expressed	LOC_Os09g39670.1	NAD(P)-binding Rossmann-fold superfamily protein
HanSK06G02480	LOC110864466	491	707	898	1009	970	1065	Up	0.620214	0.0157386	0.107499	AT1G64380.1	AP2 domain containing protein, expressed	LOC_Os05g49700.1	Integrase-type DNA-binding superfamily protein
HanSK06G02540	LOC110864453	1735	1965	1459	963	1329	1027	Down	-0.544313	0.00552411	0.0529595	AT5G53440.1	transposon protein, putative, CACTA, En/Spm sub-class, expressed	LOC_Os01g46710.1	AT5G53440.1
HanSK06G02610	LOC110864445	1354	1618	1151	1029	946	927	Down	-0.410514	0.0302854	0.165146	AT4G23980.2	auxin response factor 7, putative, expressed	LOC_Os02g35140.1	auxin response factor 1
HanSK06G02780	LOC110864501	81	61	36	194	66	86	Up	1.07191	0.030117	0.164487	AT4G10770.1	oligopeptide transporter, putative, expressed	LOC_Os06g03540.1	oligopeptide transporter 7
HanSK06G02810		265	163	467	721	385	613	Up	1.02473	0.00710136	0.0627538	AT4G24090.1	expressed protein	LOC_Os09g35990.1	AT4G24090.1
HanSK06G03160		585	623	652	2004	1100	1566	Up	1.42367	1.0957e-08	1.29243e-06	AT3G10950.1	60S ribosomal protein L37a, putative, expressed	LOC_Os05g48320.1	Zinc-binding ribosomal protein family protein
HanSK06G03530		3676	3045	1475	1296	1042	999	Down	-1.18675	2.94581e-05	0.000991335	AT4G17880.1	transcription factor MYC7E, putative, expressed	LOC_Os10g42430.1	Basic helix-loop-helix (bHLH) DNA-binding family protein
HanSK06G03650	LOC110864567	51	80	11	18	17	11	Down	-1.51724	0.037997	0.190207	AT5G16760.1	Inositol 1, 3, 4-trisphosphate 5/6-kinase, putative, expressed	LOC_Os10g42550.1	Inositol 1,3,4-trisphosphate 5/6-kinase family protein
HanSK06G03730	LOC110864573	2825	3561	4058	2237	2359	2017	Down	-0.575696	0.00438238	0.0451773	AT2G40940.1	ethylene receptor, putative, expressed	LOC_Os03g49500.2	Signal transduction histidine kinase, hybrid-type, ethylene sensor
HanSK06G03750	LOC118479679	68	55	33	5	17	22	Down	-1.72212	0.00796297	0.0678428	AT2G47500.1	kinesin motor domain containing protein, expressed	LOC_Os03g18980.1	P-loop nucleoside triphosphate hydrolases superfamily protein with CH (Calponin Homology) domain
HanSK06G04030	LOC110864606	157	527	404	169	112	135	Down	-1.30256	0.00143673	0.020527	AT2G47260.1	WRKY11, expressed	LOC_Os07g02060.1	WRKY DNA-binding protein 23
HanSK06G04370	LOC110863731	27	5	19	69	27	46	Up	1.58202	0.0225078	0.136281	AT5G46940.1	invertase/pectin methylesterase inhibitor family protein, putative, expressed	LOC_Os02g01300.1	Plant invertase/pectin methylesterase inhibitor superfamily protein
HanSK06G04400	LOC110864623	409	449	367	325	234	251	Down	-0.500162	0.0358018	0.18298	AT1G44750.2	purine permease, putative, expressed	LOC_Os02g46380.2	purine permease 11
HanSK06G04410	LOC110864622	879	838	665	1715	1105	1369	Up	0.915847	4.17344e-05	0.00131484	AT2G44600.1	transposon protein, putative, unclassified, expressed	LOC_Os02g46420.1	AT2G44600.1
HanSK06G04730	LOC110864692	200	208	43	88	30	60	Down	-1.21808	0.0309298	0.167081	AT3G60530.1	GATA zinc finger domain containing protein, expressed	LOC_Os10g40810.1	GATA transcription factor 2
HanSK06G04820	LOC110864699	118	77	339	86	74	58	Down	-1.22812	0.0174668	0.115248	AT3G60600.1	MSP domain containing protein, expressed	LOC_Os08g06020.1	plant VAP homolog 12
HanSK06G05070	LOC110864723	1226	1066	1235	748	875	892	Down	-0.396986	0.0304051	0.165511	AT2G45670.1	acyltransferase, putative, expressed	LOC_Os06g49790.1	calcineurin B subunit-related
HanSK06G05140	LOC110864717	1601	1465	1796	1906	1865	2111	Up	0.365182	0.0448008	0.209691	AT2G33120.1	vesicle-associated membrane protein, putative, expressed	LOC_Os07g09600.1	vesicle-associated membrane protein 726
HanSK06G06100	LOC110864805	15548	13732	11839	21576	13129	17659	Up	0.450983	0.0369438	0.186533	AT4G01310.1	ribosomal protein L5, putative, expressed	LOC_Os03g03360.1	Ribosomal L5P family protein
HanSK06G06130	LOC110864807	114	302	183	107	89	93	Down	-0.962231	0.0134296	0.096175	AT1G01490.2	heavy metal-associated domain containing protein, expressed	LOC_Os03g03500.1	Heavy metal transport/detoxification superfamily protein
HanSK06G06350	LOC110909213	1306	2598	2578	1040	718	749	Down	-1.28673	1.0516e-05	0.000433187	AT2G46270.1	transcription factor, putative, expressed	LOC_Os05g49420.1	G-box binding factor 3
HanSK06G06390	LOC110864816	195	162	262	153	22	68	Down	-1.25186	0.0203186	0.127794	AT4G01130.1	GDSL-like lipase/acylhydrolase, putative, expressed	LOC_Os06g06520.1	GDSL-like Lipase/Acylhydrolase superfamily protein
HanSK06G06420	LOC110864819	172	91	148	282	210	335	Up	1.10754	0.000752523	0.0126252	AT3G27890.1	NADPH quinone oxidoreductase, putative, expressed	LOC_Os01g72430.1	NADPH:quinone oxidoreductase
HanSK06G06610	LOC110864835	1671	1450	1409	1176	1140	1044	Down	-0.336337	0.0411206	0.19949	AT2G46500.2	phosphatidylinositol 3- and 4-kinase family protein, putative, expressed	LOC_Os05g51230.1	phosphoinositide 4-kinase gamma 4
HanSK06G07370	LOC110864883	1472	1814	1165	2221	1847	1913	Up	0.524783	0.010615	0.0823846	AT2G20690.1	riboflavin synthase alpha chain, putative, expressed	LOC_Os12g35580.1	lumazine-binding family protein
HanSK06G07750	LOC110864909	851	1271	895	367	655	460	Down	-0.939165	0.000339692	0.00695502	AT2G32240.1	retrotransposon protein, putative, unclassified, expressed	LOC_Os04g52460.1	AT2G32240.1
HanSK06G07810	LOC110864905	624	537	514	713	641	671	Up	0.370275	0.0475696	0.217151	AT5G08540.1	expressed protein	LOC_Os04g44560.1	AT5G08540.1
HanSK06G07830	LOC110864903	1434	1537	964	697	719	598	Down	-0.867961	4.9296e-05	0.00151039	AT3G22270.1	expressed protein	LOC_Os01g56300.1	Topoisomerase II-associated protein PAT1
HanSK06G07850	LOC110864902	786	897	483	403	310	479	Down	-0.755488	0.00636386	0.0584795	AT3G59080.2	aspartic proteinase nepenthesin precursor, putative, expressed	LOC_Os02g21040.1	Eukaryotic aspartyl protease family protein
HanSK06G08640	LOC110864934	2291	1473	2481	3085	2151	3061	Up	0.503182	0.0458848	0.212891	AT5G48760.2	ribosomal protein L13, putative, expressed	LOC_Os03g54890.1	Ribosomal protein L13 family protein
HanSK06G08650	LOC110864933	1376	1028	1298	2072	1494	1764	Up	0.621251	0.00325043	0.0368443	AT2G32720.1	cytochrome b5-like Heme/Steroid binding domain containing protein, expressed	LOC_Os01g73990.1	cytochrome B5 isoform B
HanSK06G08730	LOC110884488	34	25	140	175	121	179	Up	1.31942	0.0212635	0.131417	AT5G48870.1	LSM domain containing protein, expressed	LOC_Os05g32310.1	Small nuclear ribonucleoprotein family protein
HanSK06G08870	LOC110864985	1671	1715	1773	1264	1248	1200	Down	-0.384216	0.0175772	0.115733	AT1G04090.1	expressed protein	LOC_Os03g04930.1	Plant protein of unknown function (DUF946)
HanSK06G09240	LOC110864991	14312	13883	12256	10723	9227	10050	Down	-0.334473	0.0306826	0.166366	AT2G35490.1	PAP fibrillin family domain containing protein, expressed	LOC_Os10g42500.1	Plastid-lipid associated protein PAP / fibrillin family protein
HanSK06G09260	LOC110864994	5948	5370	5142	4145	3794	4384	Down	-0.321083	0.0413334	0.19999	AT1G32160.1	expressed protein	LOC_Os04g50860.1	Protein of unknown function (DUF760)
HanSK06G09500	LOC110865022	1263	1148	505	271	337	315	Down	-1.55279	3.11862e-07	2.3229e-05	AT1G64530.1	NIN, putative, expressed	LOC_Os01g13540.1	Plant regulator RWP-RK family protein
HanSK06G09560	LOC110865011	1244	979	989	1431	1585	1667	Up	0.640168	0.000326152	0.00672561	AT5G45620.1	proteasome subunit, putative, expressed	LOC_Os01g32800.2	Proteasome component (PCI) domain protein
HanSK06G09640		74	61	58	100	215	121	Up	1.26301	0.000964411	0.0151072	AT1G50410.1	EDA16, putative, expressed	LOC_Os01g57110.2	SNF2 domain-containing protein / helicase domain-containing protein / zinc finger protein-related
HanSK06G10480	LOC110865078	780	1094	652	465	446	451	Down	-0.794282	0.000630385	0.0110257	AT2G47850.3	zinc finger C-x8-C-x5-C-x3-H type family protein, expressed	LOC_Os01g15350.1	Zinc finger C-x8-C-x5-C-x3-H type family protein
HanSK06G10770	LOC110865103	360	410	554	620	611	575	Up	0.530968	0.0275926	0.155112	AT4G35410.2	clathrin adaptor complex small chain domain containing protein, expressed	LOC_Os03g57040.2	Clathrin adaptor complex small chain family protein
HanSK06G10790	LOC110865105	7	10	4	0	0	0	Down	-5.14805	0.0123771	0.0912275	AT5G10720.1	histidine kinase, putative, expressed	LOC_Os06g44410.1	histidine kinase 5
HanSK06G11270	LOC110896055	358	277	76	101	123	122	Down	-0.923848	0.0410091	0.199173	AT4G31420.1	ZOS6-08 - C2H2 zinc finger protein, expressed	LOC_Os06g47840.1	Zinc finger protein 622
HanSK06G11890	LOC110887820	17	8	0	0	0	0	Down	-5.37026	0.0215932	0.132726	AT1G24530.1	WD domain, G-beta repeat domain containing protein, expressed	LOC_Os02g50740.1	Transducin/WD40 repeat-like superfamily protein
HanSK06G12390	LOC110923335	596	676	800	276	574	360	Down	-0.697848	0.0146477	0.102263	AT5G50700.1	dehydrogenase/reductase, putative, expressed	LOC_Os04g32070.1	hydroxysteroid dehydrogenase 1
HanSK06G12430	LOC110926326	1295	1248	1045	870	892	831	Down	-0.372918	0.0269383	0.152876	AT5G13160.1	protein kinase domain containing protein, expressed	LOC_Os02g30900.1	Protein kinase superfamily protein
HanSK06G12500	LOC110865192	812	532	1017	540	521	418	Down	-0.59094	0.0299071	0.163832	AT5G13190.1	LITAF-domain-containing protein, putative, expressed	LOC_Os02g31100.1	AT5G13190.1
HanSK06G12810	LOC110865212	2314	2486	2337	1553	2098	1568	Down	-0.363559	0.0433295	0.205587	AT3G12280.1	retinoblastoma-related protein-like, putative, expressed	LOC_Os08g42600.2	retinoblastoma-related 1
HanSK06G12840	LOC110865209	1642	1271	1178	797	691	770	Down	-0.757484	8.87184e-05	0.00237973	AT5G13870.1	glycosyl hydrolases family 16, putative, expressed	LOC_Os11g33270.1	xyloglucan endotransglucosylase/hydrolase 5
HanSK06G13190	LOC110886323	119	146	0	0	0	0	Down	-8.78498	0.0245719	0.14443	AT5G44400.1	reticuline oxidase-like protein precursor, putative, expressed	LOC_Os06g35590.1	FAD-binding Berberine family protein
HanSK06G13320	LOC110940231	430	275	5	9	16	18	Down	-3.91751	0.00323561	0.0367284	AT5G44440.1	reticuline oxidase-like protein precursor, putative, expressed	LOC_Os06g35590.1	FAD-binding Berberine family protein
HanSK06G13330		1132	929	35	16	11	26	Down	-5.17174	1.18074e-05	0.000473405	AT4G20820.1	reticuline oxidase-like protein precursor, putative, expressed	LOC_Os06g35590.1	FAD-binding Berberine family protein
HanSK06G13360		150	152	226	305	368	280	Up	0.932504	0.00096472	0.0151072	AT4G25170.2	expressed protein	--	--
HanSK06G13370	LOC110865143	3472	3462	2294	1754	1300	1566	Down	-0.894844	3.02251e-05	0.00100956	AT1G26420.1	reticuline oxidase-like protein precursor, putative, expressed	LOC_Os06g35590.1	FAD-binding Berberine family protein
HanSK06G13630		88	117	138	318	176	226	Up	1.15888	0.000665057	0.0114753	AT5G59970.1	Core histone H2A/H2B/H3/H4 domain containing protein, putative, expressed	LOC_Os05g38740.1	Histone superfamily protein
HanSK06G13890		251	130	120	912	310	478	Up	1.87656	2.53887e-06	0.000135202	AT5G59970.1	Core histone H2A/H2B/H3/H4 domain containing protein, putative, expressed	LOC_Os05g38740.1	Histone superfamily protein
HanSK06G14210	LOC110865284	1668	1194	1270	628	762	768	Down	-0.840955	2.41782e-05	0.00085395	AT3G12120.2	fatty acid desaturase, putative, expressed	LOC_Os02g48560.5	fatty acid desaturase 2
HanSK06G14530	LOC110864964	1343	1669	2352	1160	712	806	Down	-0.918118	0.00101472	0.0157007	AT3G57550.2	guanylate kinase, putative, expressed	LOC_Os12g33100.1	guanylate kinase 1
HanSK06G14570	LOC110890243	915	954	2496	2721	2071	2386	Up	0.789027	0.026022	0.149617	AT1G01170.2	ATOZI1, putative, expressed	LOC_Os06g02420.1	Protein of unknown function (DUF1138)
HanSK06G14580	LOC110890242	204	209	107	80	108	95	Down	-0.776547	0.0247718	0.145152	AT2G41810.1	expressed protein	LOC_Os03g59300.1	Protein of unknown function, DUF642
HanSK06G14660	LOC110884180	38	20	5	2	2	0	Down	-3.86227	0.002309	0.0287365	AT2G41660.1	DUF617 domain containing protein, expressed	LOC_Os02g47980.1	Protein of unknown function, DUF617
HanSK06G14960	LOC110865316	47	94	114	21	27	34	Down	-1.558	0.00214608	0.0274808	AT3G50150.1	plant protein of unknown function domain containing protein, expressed	LOC_Os01g38190.1	Plant protein of unknown function (DUF247)
HanSK06G15870	LOC110865402	77	131	142	190	250	174	Up	0.889251	0.00846541	0.0707382	AT1G15780.1	expressed protein	LOC_Os08g45080.1	AT1G15780.1
HanSK06G16220	LOC110865428	1189	1133	1127	863	871	822	Down	-0.339732	0.0366695	0.185527	AT2G29050.1	OsRhmbd18 - Putative Rhomboid homologue, expressed	LOC_Os11g47840.1	RHOMBOID-like 1
HanSK06G17420	LOC110865554	474	564	288	311	186	275	Down	-0.673587	0.028975	0.160404	AT2G38080.1	laccase-22 precursor, putative, expressed	LOC_Os11g48060.1	Laccase/Diphenol oxidase family protein
HanSK06G17610	LOC110878908	497	576	213	130	216	214	Down	-1.09493	0.00237327	0.0293777	AT5G58700.1	phospholipase C, putative, expressed	LOC_Os07g49330.1	phosphatidylinositol-speciwc phospholipase C4
HanSK06G17690	LOC110878912	112	140	125	67	78	65	Down	-0.755337	0.0210321	0.130454	AT4G17410.1	transposon protein, putative, CACTA, En/Spm sub-class, expressed	LOC_Os10g29560.1	DWNN domain, a CCHC-type zinc finger
HanSK06G18010	LOC110908786	491	412	356	299	270	285	Down	-0.461051	0.0359656	0.183444	AT5G57150.1	basic helix-loop-helix family protein, putative, expressed	LOC_Os04g23550.1	basic helix-loop-helix (bHLH) DNA-binding superfamily protein
HanSK06G18390	LOC110878379	2408	2432	2398	1490	2025	1743	Down	-0.371761	0.0324248	0.171824	AT5G57580.1	calmodulin binding protein, putative, expressed	LOC_Os02g08120.2	Calmodulin-binding protein
HanSK06G19120	LOC110939796	497	565	338	530	776	584	Up	0.528155	0.0330732	0.174085	AT3G18430.2	EF hand family protein, putative, expressed	LOC_Os02g55880.1	Calcium-binding EF-hand family protein
HanSK06G19190		39	22	26	72	45	63	Up	1.15191	0.0183574	0.119595	AT5G23530.1	gibberellin receptor GID1L2, putative, expressed	LOC_Os07g44890.1	carboxyesterase 18
HanSK06G19200	LOC110939793	500	404	365	250	254	208	Down	-0.737427	0.00117778	0.0175864	AT5G23530.1	gibberellin receptor GID1L2, putative, expressed	LOC_Os07g44890.1	carboxyesterase 18
HanSK06G20240		0	0	0	4	6	5	Up	4.85394	0.0296436	0.162776	AT3G18520.2	histone deacetylase, putative, expressed	LOC_Os07g06980.2	histone deacetylase 15
HanSK06G20480	LOC110865617	3900	3731	3667	2851	2399	2484	Down	-0.45236	0.00499238	0.0494172	AT5G25400.1	domain of unknown function, DUF250 domain containing protein, expressed	LOC_Os05g41480.2	Nucleotide-sugar transporter family protein
HanSK06G21230	LOC110865749	5824	5883	5710	4186	3994	3628	Down	-0.468731	0.00177857	0.0239273	AT5G57940.2	cyclic nucleotide-gated ion channel, putative, expressed	LOC_Os03g44440.1	cyclic nucleotide gated channel 9
HanSK06G22000	LOC110865706	4870	3428	3318	5714	4681	5546	Up	0.558463	0.00461813	0.0468468	AT3G51860.1	sodium/calcium exchanger protein, putative, expressed	LOC_Os01g37690.1	cation exchanger 3
HanSK06G22240	LOC110865668	1008	1076	1475	1533	1637	1611	Up	0.509342	0.0180262	0.117948	AT5G25760.2	ubiquitin-conjugating enzyme, putative, expressed	LOC_Os02g42314.2	peroxin4
HanSK06G22270		1032	725	2566	3442	2511	3542	Up	1.20787	0.0417209	0.201441	AT2G30700.1	expressed protein	LOC_Os03g09850.1	Auxin-responsive family protein
HanSK06G22450	LOC110865561	773	949	804	616	460	401	Down	-0.681576	0.00308442	0.0355099	AT2G38610.2	KH domain containing protein, putative, expressed	LOC_Os07g12490.1	RNA-binding KH domain-containing protein
HanSK06G22460	LOC110932466	4648	4286	3959	3095	2028	2604	Down	-0.639354	0.00157458	0.0218902	AT2G41010.1	VQ domain containing protein, putative, expressed	LOC_Os11g03660.1	calmodulin (CAM)-binding protein of 25 kDa
HanSK06G23510	LOC110865742	103	160	53	14	20	18	Down	-2.50185	1.52714e-06	8.94568e-05	AT3G62020.1	Cupin domain containing protein, expressed	LOC_Os05g19670.1	germin-like protein 10
HanSK06G23970	LOC110869142	110	132	104	153	208	180	Up	0.735995	0.0102791	0.0808133	AT2G36570.1	receptor kinase, putative, expressed	ChrSy.fgenesh.mRNA.87	DNA/RNA polymerases superfamily protein
HanSK06G24000		180	1603	868	3719	2640	1743	Up	1.6918	0.0467402	0.215156	--	--	--	--
HanSK06G24390	LOC110910227	697	649	223	144	122	87	Down	-2.04235	1.04765e-07	9.07468e-06	AT5G57580.1	calmodulin binding protein, putative, expressed	LOC_Os03g18960.1	Calmodulin-binding protein
HanSK06G24830	LOC110865303	24	29	22	8	2	4	Down	-2.32047	0.00656474	0.0597215	AT1G70520.1	TKL_IRAK_DUF26-lf.2 - DUF26 kinases have homology to DUF26 containing loci, expressed	LOC_Os11g28104.1	cysteine-rich RLK (RECEPTOR-like protein kinase) 42
HanSK06G25060	LOC110865676	1542	1278	1093	873	948	825	Down	-0.467351	0.0108181	0.0833259	AT1G36370.1	serine hydroxymethyltransferase, mitochondrial precursor, putative, expressed	LOC_Os01g65410.1	serine hydroxymethyltransferase 7
HanSK06G25090	LOC110915316	667	638	468	385	365	390	Down	-0.537497	0.0111441	0.0848752	AT1G11050.1	cysteine-rich receptor-like protein kinase 6 precursor, putative, expressed	LOC_Os05g34950.1	Protein kinase superfamily protein
HanSK06G25410	LOC110937053	328	289	263	447	377	311	Up	0.462785	0.0491606	0.221604	AT5G56090.1	cytochrome c oxidase assembly protein COX15, putative, expressed	LOC_Os08g38720.1	cytochrome c oxidase 15
HanSK06G25490	LOC110865777	849	848	952	989	1389	1148	Up	0.498843	0.0116564	0.0873685	AT3G24010.1	PHD-finger domain containing protein, putative, expressed	LOC_Os04g55790.1	PTHR33068,PTHR33068:SF6
HanSK06G26280	LOC110865803	161	127	224	346	296	294	Up	0.955411	0.00115971	0.0174064	--	--	--	--
HanSK06G26530	LOC110865710	3340	3957	3410	1707	3160	2151	Down	-0.524033	0.0224427	0.136054	AT2G27170.2	chromosome segregation protein, putative, expressed	LOC_Os02g04050.1	Structural maintenance of chromosomes (SMC) family protein
HanSK06G27510		0	0	0	0	29	0	Up	5.76779	0.0288584	0.160118	--	--	--	--
HanSK06G28050	LOC110891156	1351	1413	1715	1080	1034	969	Down	-0.452069	0.0190626	0.122708	AT2G39210.1	nodulin, putative, expressed	LOC_Os07g09010.1	Major facilitator superfamily protein
HanSK06G28710	LOC110879466	2059	2309	2987	1186	2144	1389	Down	-0.563151	0.0274776	0.154822	AT3G17920.1	leucine-rich repeat family protein, putative, expressed	LOC_Os03g12160.1	Outer arm dynein light chain 1 protein
HanSK06G29160	LOC110933062	5	16	12	0	2	2	Down	-2.9664	0.0339254	0.177088	AT5G36930.1	transposon protein, putative, CACTA, En/Spm sub-class, expressed	LOC_Os01g15580.1	NB-ARC domain-containing disease resistance protein
HanSK06G29180	LOC118479471	151	242	182	122	96	48	Down	-1.02462	0.00877903	0.0725252	ATCG00500.1	expressed protein	LOC_Os06g39748.1	acetyl-CoA carboxylase carboxyl transferase subunit beta
HanSK06G29190	LOC118479472	2	23	22	143	31	12	Up	2.06271	0.0245975	0.144464	ATMG00210.1	mitochondrial 60S ribosomal protein L5, putative, expressed	LOC_Os09g08890.1	ribosomal protein L5
HanSK06G29200		233	480	741	2885	1528	902	Up	1.94234	0.00382137	0.0410667	ATCG00350.1	photosystem I P700 chlorophyll a apoprotein A1, putative, expressed	LOC_Os10g38229.1	Photosystem I, PsaA/PsaB protein
HanSK06G29380	LOC110865950	581	915	1357	549	417	459	Down	-0.92349	0.00309227	0.0355871	AT1G20030.2	thaumatin, putative, expressed	LOC_Os10g05660.1	Pathogenesis-related thaumatin superfamily protein
HanSK06G30340	LOC110865962	54	139	175	29	34	22	Down	-2.04393	6.30113e-05	0.00185218	AT3G13080.1	ABC transporter family protein, putative, expressed	LOC_Os01g07870.1	multidrug resistance-associated protein 3
HanSK06G30650	LOC110865906	2954	2413	3010	1333	1836	1587	Down	-0.728631	0.000150726	0.00362004	AT1G75900.1	GDSL-like lipase/acylhydrolase, putative, expressed	LOC_Os10g30290.1	GDSL-like Lipase/Acylhydrolase superfamily protein
HanSK06G30820		1730	7284	4213	8896	9677	7123	Up	1.03929	0.00525803	0.0513051	--	--	--	--
HanSK06G30830		5739	30484	15219	43173	47112	33902	Up	1.35337	0.0271476	0.153527	AT2G07706.1	AT2G07706.1	LOC_Os05g02870.1	ABC-2 type transporter family protein
HanSK06G31420	LOC110865924	14	16	14	2	0	0	Down	-4.36146	0.00368638	0.0401762	AT5G17680.1	CC-NBS-LRR, putative, expressed	LOC_Os01g35254.1	NB-ARC domain-containing disease resistance protein
HanSK06G31540	LOC110865981	1857	1538	1870	1978	2412	2130	Up	0.397657	0.0245	0.144274	AT5G10330.2	aminotransferase, classes I and II, domain containing protein, expressed	LOC_Os02g47940.1	histidinol phosphate aminotransferase 1
HanSK07G00680	LOC110941806	110	93	102	162	203	152	Up	0.851188	0.00323269	0.0367154	AT5G19180.1	NEDD8-activating enzyme E1 catalytic subunit, putative, expressed	LOC_Os01g16540.1	E1 C-terminal related 1
HanSK07G01180		308	176	210	433	253	323	Up	0.643216	0.036012	0.183471	AT2G32730.1	proteasome/cyclosome repeat containing protein, expressed	LOC_Os08g12820.1	26S proteasome regulatory complex, non-ATPase subcomplex, Rpn2/Psmd1 subunit
HanSK07G01540	LOC110867737	52	37	53	109	75	82	Up	0.998973	0.0130092	0.0943172	AT1G13570.1	OsFBL9 - F-box domain and LRR containing protein, expressed	LOC_Os04g13160.1	F-box/RNI-like superfamily protein
HanSK07G01880		441	304	334	452	622	556	Up	0.689584	0.00295114	0.0343879	AT1G13570.1	OsFBL9 - F-box domain and LRR containing protein, expressed	LOC_Os02g33400.1	F-box/RNI-like superfamily protein
HanSK07G02280	LOC110867628	181	279	164	66	136	90	Down	-1.00723	0.00530174	0.0515436	AT2G40430.1	glioma tumor suppressor candidate region gene 2 protein, putative, expressed	LOC_Os05g05220.1	AT2G40430.2
HanSK07G02400	LOC110867650	569	472	909	960	984	1093	Up	0.720554	0.00815332	0.0689083	AT3G59280.1	mitochondrial import inner membrane translocase subunit Tim16, putative, expressed	LOC_Os10g33910.1	Protein Transporter, Pam16
HanSK07G02420	LOC110867653	800	554	6	24	6	9	Down	-4.9866	0.000720273	0.0122266	AT4G27410.2	NAC domain transcription factor, putative, expressed	LOC_Os03g60080.1	NAC domain containing protein 102
HanSK07G02440	LOC110867621	49	59	2	0	6	9	Down	-2.7552	0.0173599	0.114744	AT4G27410.2	NAC domain transcription factor, putative, expressed	LOC_Os01g60020.1	NAC domain containing protein 102
HanSK07G02520		28	54	52	114	79	103	Up	1.23118	0.00404379	0.0428441	AT2G40430.3	glioma tumor suppressor candidate region gene 2 protein, putative, expressed	LOC_Os05g05220.1	AT2G40430.2
HanSK07G02830		52	62	49	18	22	6	Down	-1.73932	0.00346658	0.0385459	AT1G13570.1	OsFBL9 - F-box domain and LRR containing protein, expressed	LOC_Os06g29710.1	F-box/RNI-like/FBD-like domains-containing protein
HanSK07G03440	LOC110867795	67	97	19	246	112	91	Up	1.4079	0.0106687	0.0826577	AT1G63100.1	DELLA protein SLR1, putative, expressed	LOC_Os06g03710.1	GRAS family transcription factor
HanSK07G04000		17	15	10	50	27	26	Up	1.39749	0.0289739	0.160404	AT5G08440.2	expressed protein	LOC_Os12g40440.1	aldehyde dehydrogenase 12A1
HanSK07G05140	LOC110868067	106	57	121	163	269	177	Up	1.18183	0.00139746	0.0201324	AT4G27745.1	yippee zinc-binding protein, putative, expressed	LOC_Os12g29960.1	Yippee family putative zinc-binding protein
HanSK07G05760		10052	7366	7925	12911	8625	11146	Up	0.467347	0.0256104	0.148254	AT1G64510.1	ribosomal protein S6, putative, expressed	LOC_Os03g62630.1	Translation elongation factor EF1B/ribosomal protein S6 family protein
HanSK07G05790	LOC110867961	49	40	174	260	175	219	Up	1.38084	0.00672285	0.0606813	AT5G20165.1	KOG3808	LOC_Os08g40260.1	squamosa promoter binding protein-like 14
HanSK07G06270	LOC110868833	106	96	85	130	183	129	Up	0.7145	0.0207102	0.129457	AT1G32780.1	dehydrogenase, putative, expressed	LOC_Os10g07229.1	GroES-like zinc-binding dehydrogenase family protein
HanSK07G06500	LOC110908531	364	365	1172	1437	1090	1196	Up	1.03686	0.00965779	0.0775552	AT1G15250.1	ribosomal protein L37, putative, expressed	LOC_Os02g56990.1	Zinc-binding ribosomal protein family protein
HanSK07G07060	LOC110937422	370	324	381	431	364	686	Up	0.559361	0.0486374	0.220233	AT2G19830.1	SNF7 domain containing protein, putative, expressed	LOC_Os06g40620.1	SNF7 family protein
HanSK07G07070	LOC110867884	50	120	75	164	128	150	Up	0.942571	0.0154799	0.106287	AT4G26210.2	mitochondrial ATP synthase g subunit family protein, putative, expressed	LOC_Os01g41610.1	Mitochondrial ATP synthase subunit G protein
HanSK07G07510	LOC110869295	94	113	18	255	66	147	Up	1.18104	0.0484439	0.219663	AT2G26180.1	IQ calmodulin-binding motif domain containing protein, expressed	LOC_Os01g09790.1	IQ-domain 6
HanSK07G07880	LOC110916342	87	116	188	26	58	27	Down	-1.74966	0.000257485	0.00554451	AT4G31330.1	expressed protein	LOC_Os08g40940.1	Protein of unknown function, DUF599
HanSK07G08430	LOC110879493	140	109	216	348	250	289	Up	1.01622	0.00195982	0.025676	AT2G35605.1	SWIB/MDM2 domain containing protein, expressed	LOC_Os03g55310.1	SWIB/MDM2 domain superfamily protein
HanSK07G08540	LOC110868607	127	75	120	201	141	195	Up	0.833878	0.0131473	0.0949145	AT4G19400.1	expressed protein	LOC_Os05g15180.2	Profilin family protein
HanSK07G08760	LOC110868247	16	8	22	38	34	66	Up	1.67516	0.00764896	0.0658749	AT1G48130.1	peroxiredoxin, putative, expressed	LOC_Os07g44430.1	1-cysteine peroxiredoxin 1
HanSK07G09590		342	333	15	30	19	12	Down	-3.37683	0.00252456	0.03082	AT2G32150.1	phosphatase, putative, expressed	LOC_Os03g49440.1	Haloacid dehalogenase-like hydrolase (HAD) superfamily protein
HanSK07G10100	LOC110867913	660	616	620	748	929	788	Up	0.469356	0.00953735	0.0769961	AT3G56680.1	DIP1, putative, expressed	LOC_Os01g01050.1	GO:0003676
HanSK07G10350	LOC110891069	689	698	639	826	908	808	Up	0.419593	0.0141108	0.0997409	AT3G20000.1	outer mitochondrial membrane porin, putative, expressed	LOC_Os03g20750.1	translocase of the outer mitochondrial membrane 40
HanSK07G10560	LOC110940540	55	75	66	327	172	225	Up	1.98022	1.33226e-08	1.51961e-06	AT5G48485.1	LTPL42 - Protease inhibitor/seed storage/LTP family protein precursor, expressed	LOC_Os07g18990.1	Bifunctional inhibitor/lipid-transfer protein/seed storage 2S albumin superfamily protein
HanSK07G11200	LOC110868121	29493	22932	24788	11904	8643	10853	Down	-1.19952	3.4567e-10	6.28774e-08	AT5G10170.1	inositol-3-phosphate synthase, putative, expressed	LOC_Os03g09250.1	myo-inositol-1-phosphate synthase 2
HanSK07G11650	LOC110867872	65	53	16	10	13	12	Down	-1.82499	0.00763629	0.065855	AT1G17020.1	naringenin,2-oxoglutarate 3-dioxygenase, putative, expressed	LOC_Os01g24980.1	2-oxoglutarate (2OG) and Fe(II)-dependent oxygenase superfamily protein
HanSK07G11870	LOC110868184	1447	1633	1750	996	480	853	Down	-0.956508	0.000530702	0.00972513	AT4G20170.1	expressed protein	LOC_Os02g48190.1	Domain of unknown function (DUF23)
HanSK07G12570	LOC110867834	158	109	129	243	179	180	Up	0.701136	0.017697	0.116345	AT5G17190.1	erwinia induced protein 2, putative, expressed	LOC_Os02g50210.1	AT5G17190.1
HanSK07G13250	LOC110891046	16	9	19	65	26	36	Up	1.6231	0.0118199	0.0881924	AT5G10480.1	expressed protein	LOC_Os04g20280.1	Protein-tyrosine phosphatase-like, PTPLA
HanSK07G13620		1247	1362	1279	659	1107	858	Down	-0.480337	0.0274179	0.154633	AT1G56120.1	SHR5-receptor-like kinase, putative, expressed	LOC_Os11g28104.1	cysteine-rich RLK (RECEPTOR-like protein kinase) 42
HanSK07G15050	LOC110868099	213	395	273	141	179	191	Down	-0.696403	0.0236653	0.141138	AT5G40380.1	TKL_IRAK_DUF26-lf.3 - DUF26 kinases have homology to DUF26 containing loci, expressed	LOC_Os11g28104.1	cysteine-rich RLK (RECEPTOR-like protein kinase) 42
HanSK07G15530	LOC110867930	9168	16121	14581	4074	4092	4254	Down	-1.59726	4.96588e-12	1.38408e-09	AT3G50980.1	dehydrin family protein, expressed	LOC_Os11g26570.1	Dehydrin family protein
HanSK07G15750	LOC110868131	128	106	111	167	191	144	Up	0.632703	0.0257636	0.148726	AT5G66550.1	maf, putative, expressed	LOC_Os11g34770.1	Maf-like protein
HanSK07G16740	LOC110869045	30	47	17	3	8	16	Down	-1.69384	0.0361541	0.183889	AT4G37850.1	helix-loop-helix DNA-binding domain containing protein, expressed	LOC_Os03g51580.1	basic helix-loop-helix (bHLH) DNA-binding superfamily protein
HanSK07G16950		181	125	163	239	208	228	Up	0.619991	0.0225198	0.13633	AT5G65910.1	BSD domain containing protein, expressed	LOC_Os03g52000.1	BSD domain-containing protein
HanSK07G17010	LOC110943186	42	75	53	123	90	107	Up	1.00564	0.00994717	0.0790672	--	--	--	--
HanSK07G17190	LOC110915748	353	473	646	198	189	224	Down	-1.18656	4.4456e-05	0.00138238	AT3G21750.1	UDP-glucoronosyl and UDP-glucosyl transferase domain containing protein, expressed	LOC_Os07g32010.1	UDP-glucosyl transferase 71C4
HanSK07G17340	LOC110869050	2336	1899	2271	3492	3131	3779	Up	0.771176	1.9057e-05	0.000697699	AT4G37540.1	DUF260 domain containing protein, putative, expressed	LOC_Os03g33090.1	LOB domain-containing protein 37
HanSK07G17420	LOC110908837	2603	2786	2197	1848	1383	1575	Down	-0.560259	0.00319604	0.0364549	AT4G33920.1	protein phosphatase 2C, putative, expressed	LOC_Os12g39120.1	Protein phosphatase 2C family protein
HanSK07G17630	LOC110918925	1073	1001	1259	481	626	559	Down	-0.914347	8.3694e-06	0.000359323	AT5G67290.1	FAD dependent oxidoreductase domain containing protein, expressed	LOC_Os07g06080.1	FAD-dependent oxidoreductase family protein
HanSK07G18510	LOC110922874	39	14	29	6	0	2	Down	-3.25002	0.00184103	0.0245572	AT3G25882.1	PTHR35735	LOC_Os01g03940.1	PTHR33669,PTHR33669:SF4
HanSK07G18580	LOC110915698	2309	2863	4820	5560	4343	5122	Up	0.667528	0.0171808	0.113949	AT5G42300.1	expressed protein	LOC_Os11g04880.1	Ubiquitin-like superfamily protein
HanSK07G19150	LOC110917879	3162	2903	2461	2282	1865	1975	Down	-0.37932	0.0303347	0.165336	AT3G14180.1	transcription factor like protein, putative, expressed	LOC_Os04g36790.1	sequence-specific DNA binding transcription factors
HanSK07G19340	LOC110889244	1455	1574	1823	1067	839	932	Down	-0.684189	0.000758188	0.0126833	AT5G08370.1	alpha-galactosidase precursor, putative, expressed	LOC_Os10g35110.1	alpha-galactosidase 2
HanSK07G19350	LOC110889245	4	2	4	117	80	8	Up	4.44311	1.01278e-06	6.32958e-05	AT1G54650.1	methyltransferase, putative, expressed	LOC_Os07g23169.1	Methyltransferase family protein
HanSK07G19380	LOC110889242	261	320	310	481	422	420	Up	0.660489	0.00303189	0.0350452	AT2G14045.2	C-Myc-binding protein, putative, expressed	LOC_Os07g08820.1	AT2G14045.2
HanSK07G19940		0	0	0	11	8	6	Up	5.59427	0.00326007	0.0369293	AT3G62860.1	lipase, putative, expressed	LOC_Os05g29974.1	alpha/beta-Hydrolases superfamily protein
HanSK07G20150		285	132	238	386	426	448	Up	1.03808	0.000512964	0.00950084	AT3G11470.2	dehydrogenase-phosphopantetheinyltransferase, putative, expressed	LOC_Os12g03960.2	4\'-phosphopantetheinyl transferase superfamily
HanSK07G20200		675	426	583	759	909	910	Up	0.707549	0.00169094	0.0230863	AT3G20970.1	nifU, putative, expressed	LOC_Os05g06330.1	NFU domain protein 4
HanSK07G20410	LOC110868236	129	117	148	0	2	0	Down	-7.53685	8.62516e-12	2.2081e-09	AT3G20970.1	nifU, putative, expressed	LOC_Os05g06330.1	NFU domain protein 4
HanSK07G20520		101	272	322	0	1	0	Down	-9.26259	3.39708e-13	1.21038e-10	AT4G39200.2	40S ribosomal protein S25, putative, expressed	LOC_Os09g39540.2	Ribosomal protein S25 family protein
HanSK07G20570	LOC110868222	21	59	80	1	5	2	Down	-4.25893	1.06589e-06	6.59003e-05	AT3G11470.2	dehydrogenase-phosphopantetheinyltransferase, putative, expressed	LOC_Os12g03960.2	4\'-phosphopantetheinyl transferase superfamily
HanSK07G21460	LOC110868298	1120	1222	862	581	927	670	Down	-0.464645	0.0410979	0.199427	AT3G02760.1	tRNA synthetase class II core domain containing protein, expressed	LOC_Os05g05840.1	Class II aaRS and biotin synthetases superfamily protein
HanSK07G21580	LOC110868274	365	359	316	465	434	403	Up	0.418831	0.0382995	0.191036	AT3G62000.1	caffeoyl-CoA O-methyltransferase, putative, expressed	LOC_Os08g05790.1	S-adenosyl-L-methionine-dependent methyltransferases superfamily protein
HanSK07G21810	LOC110925445	52	50	40	22	27	15	Down	-1.05757	0.0436593	0.206584	AT4G16380.1	proline-rich protein, putative, expressed	LOC_Os03g54050.2	Heavy metal transport/detoxification superfamily protein
HanSK07G21850	LOC110868345	6286	4858	2548	1887	1314	1645	Down	-1.38609	1.02908e-06	6.40828e-05	AT2G37040.1	phenylalanine ammonia-lyase, putative, expressed	LOC_Os04g43800.1	PHE ammonia lyase 1
HanSK07G22430		99	103	92	236	179	203	Up	1.16772	3.80013e-05	0.00121833	AT1G78580.1	trehalose-6-phosphate synthase, putative, expressed	LOC_Os05g44210.2	trehalose-6-phosphate synthase
HanSK07G23520		1160	767	1134	650	709	466	Down	-0.65857	0.00708544	0.0627093	AT1G58030.1	amino acid permease, putative, expressed	LOC_Os12g42850.3	cationic amino acid transporter 2
HanSK07G24440	LOC110868480	1136	2030	2126	715	751	796	Down	-1.14417	1.32272e-05	0.000520073	AT5G12890.1	UDP-glucoronosyl and UDP-glucosyl transferase domain containing protein, expressed	LOC_Os04g42690.1	UDP-Glycosyltransferase superfamily protein
HanSK07G25810	LOC110868553	1411	1595	1324	1051	926	1067	Down	-0.412852	0.0209439	0.130164	AT3G44610.1	AGC_PVPK_like_kin82y.1 - ACG kinases include homologs to PKA, PKG and PKC, expressed	LOC_Os11g05320.1	Protein kinase superfamily protein
HanSK07G25820	LOC110868556	935	1223	1368	2202	1340	2179	Up	0.789346	0.00242887	0.0299193	AT2G27710.3	60S acidic ribosomal protein, putative, expressed	LOC_Os01g09510.4	60S acidic ribosomal protein family
HanSK07G25990		1669	1344	1593	2165	1859	1970	Up	0.473682	0.00826569	0.0695062	AT1G08360.1	L1P family of ribosomal proteins domain containing protein, expressed	LOC_Os02g21660.1	Ribosomal protein L1p/L10e family
HanSK07G26180	LOC110868579	85	102	218	64	58	83	Down	-0.906722	0.0434565	0.205966	AT3G27010.1	TCP family transcription factor, putative, expressed	LOC_Os01g69980.1	TEOSINTE BRANCHED 1, cycloidea, PCF (TCP)-domain family protein 20
HanSK07G26200		38	48	104	186	345	235	Up	2.07745	1.001e-06	6.26731e-05	AT1G27290.2	expressed protein	LOC_Os09g32960.2	AT1G27290.2
HanSK07G26390	LOC110866973	4340	4417	3742	2990	3189	2947	Down	-0.359537	0.015387	0.10585	AT3G46610.1	pentatricopeptide, putative, expressed	LOC_Os12g18640.1	Pentatricopeptide repeat (PPR-like) superfamily protein
HanSK07G26730	LOC110868654	1813	1298	1658	2040	2410	2287	Up	0.590184	0.00178564	0.0239757	AT3G01550.1	phosphate/phosphate translocator, putative, expressed	LOC_Os08g25624.1	Glucose-6-phosphate/phosphate translocator-related
HanSK07G27450	LOC110927125	426	363	485	257	303	255	Down	-0.557865	0.0166484	0.111536	AT3G02650.1	PPR repeat domain containing protein, putative, expressed	LOC_Os01g67210.1	Tetratricopeptide repeat (TPR)-like superfamily protein
HanSK07G27660	LOC110868691	391	493	354	289	249	234	Down	-0.586308	0.0133856	0.0959593	AT5G39660.2	expressed protein	LOC_Os03g07360.1	cycling DOF factor 2
HanSK07G27930		4	9	7	28	18	19	Up	1.79028	0.026115	0.150024	AT3G47570.1	receptor kinase, putative, expressed	LOC_Os11g07230.2	Leucine-rich repeat protein kinase family protein
HanSK07G28060	LOC110868703	65	66	58	101	125	82	Up	0.794606	0.0246497	0.144665	AT3G29280.1	expressed protein	LOC_Os03g15190.1	AT3G29280.1
HanSK07G28520	LOC110868744	2071	2238	1669	1473	1226	1404	Down	-0.444317	0.01663	0.111472	AT1G67170.1	protein kinase PKN/PRK1, effector, putative, expressed	LOC_Os02g09890.1	AT1G67170.1
HanSK07G28800	LOC110868763	14	8	0	0	0	0	Down	-5.18781	0.0315644	0.169018	AT5G60920.1	COBRA, putative, expressed	LOC_Os05g32110.4	COBRA-like extracellular glycosyl-phosphatidyl inositol-anchored protein family
HanSK07G29230		14	16	0	0	0	0	Down	-5.64255	0.0108921	0.0836066	AT2G39420.1	lipase, putative, expressed	LOC_Os12g16180.1	alpha/beta-Hydrolases superfamily protein
HanSK07G29260	LOC110868793	1804	1706	1310	1235	1192	990	Down	-0.399163	0.0337489	0.176532	AT3G55270.1	dual specificity protein phosphatase, putative, expressed	LOC_Os05g02500.1	mitogen-activated protein kinase phosphatase 1
HanSK07G29310	LOC110868815	935	846	1016	571	576	536	Down	-0.643481	0.000624392	0.0109634	AT2G39480.1	ABC transporter, ATP-binding protein, putative, expressed	LOC_Os01g74470.1	P-glycoprotein 20
HanSK07G29320	LOC110868816	2114	2543	2457	3089	3701	3477	Up	0.617438	0.000389826	0.00773408	AT2G39470.1	PsbP, putative, expressed	LOC_Os03g17174.1	PsbP-like protein 2
HanSK07G29930	LOC110913412	1210	1084	989	867	642	655	Down	-0.503656	0.0129579	0.0940839	AT3G55360.1	3-oxo-5-alpha-steroid 4-dehydrogenase, putative, expressed	LOC_Os01g05670.1	3-oxo-5-alpha-steroid 4-dehydrogenase family protein
HanSK07G30110	LOC110868832	95	75	18	18	10	23	Down	-1.75819	0.00903824	0.0739689	AT2G37430.1	ZOS2-19 - C2H2 zinc finger protein, expressed	LOC_Os03g17150.1	C2H2 and C2HC zinc fingers superfamily protein
HanSK07G30230		10	10	73	0	0	0	Down	-7.347	4.46188e-06	0.000216279	AT5G02220.1	peptidase aspartic family protein, putative, expressed	LOC_Os01g62584.1	AT5G02220.1
HanSK07G30650	LOC110868879	227	262	289	162	169	170	Down	-0.547297	0.0322945	0.171238	AT3G55730.1	MYB family transcription factor, putative, expressed	LOC_Os01g63160.1	myb domain protein 109
HanSK07G30700	LOC110868918	273	533	636	930	615	890	Up	0.838706	0.00992121	0.0789153	AT1G07070.1	60S ribosomal protein L35a-3, putative, expressed	LOC_Os02g54470.2	Ribosomal protein L35Ae family protein
HanSK07G30810		114	87	157	230	201	205	Up	0.914479	0.00407755	0.0430698	AT5G39390.1	receptor-like protein kinase precursor, putative, expressed	LOC_Os02g12440.1	Leucine-rich repeat protein kinase family protein
HanSK07G30990		19	18	28	70	69	36	Up	1.50968	0.0044528	0.0456521	AT5G19180.1	NEDD8-activating enzyme E1 catalytic subunit, putative, expressed	LOC_Os01g16540.1	E1 C-terminal related 1
HanSK07G31000	LOC110868941	3216	2202	4108	1914	1445	1752	Down	-0.810417	0.00149228	0.0211112	AT4G00430.1	aquaporin protein, putative, expressed	LOC_Os02g44630.2	plasma membrane intrinsic protein 1;4
HanSK07G31050	LOC110868790	221	348	331	145	185	123	Down	-0.908875	0.00238703	0.0295163	AT1G07310.1	C2 domain containing protein, expressed	LOC_Os01g63470.1	Calcium-dependent lipid-binding (CaLB domain) family protein
HanSK07G31520		140	220	140	244	317	341	Up	0.944341	0.00114645	0.0172629	AT4G18975.2	pentatricopeptide, putative, expressed	LOC_Os07g36180.2	Pentatricopeptide repeat (PPR) superfamily protein
HanSK07G32060	LOC110872305	356	244	91	63	25	43	Down	-2.27714	3.86562e-06	0.000192784	AT3G56400.1	WRKY45, expressed	LOC_Os05g25770.1	WRKY DNA-binding protein 70
HanSK07G32360	LOC110869126	5	7	1	11	21	22	Up	2.15988	0.02676	0.152314	AT3G22470.1	Rf1, mitochondrial precursor, putative, expressed	LOC_Os10g35240.2	rna processing factor 2
HanSK07G32650	LOC110869163	304	335	184	73	64	84	Down	-1.79293	2.40131e-08	2.49224e-06	AT4G17500.1	ethylene-responsive transcription factor, putative, expressed	LOC_Os02g43790.1	ethylene responsive element binding factor 1
HanSK07G32670	LOC110869159	284	278	341	446	509	374	Up	0.642736	0.00572571	0.0543195	AT5G51180.2	serine esterase family protein, putative, expressed	LOC_Os08g04810.1	alpha/beta-Hydrolases superfamily protein
HanSK07G33130	LOC110869191	58	68	0	0	0	0	Down	-7.71196	0.0485056	0.219888	AT5G51490.1	pectinesterase, putative, expressed	LOC_Os01g57854.1	methylesterase PCR A
HanSK07G33460		11	5	5	32	14	28	Up	1.92878	0.0164132	0.110598	AT2G28100.1	ATFUC1, putative, expressed	LOC_Os09g34920.1	alpha-L-fucosidase 1
HanSK07G33510	LOC110869252	39	31	27	63	50	77	Up	1.07226	0.0185661	0.120568	AT2G28100.1	ATFUC1, putative, expressed	LOC_Os09g34920.1	alpha-L-fucosidase 1
HanSK07G33630	LOC110867250	62	147	284	363	248	298	Up	0.951887	0.0364224	0.184872	AT4G25433.1	lysM domain containing protein, putative, expressed	LOC_Os03g02685.1	peptidoglycan-binding LysM domain-containing protein
HanSK07G33690	LOC110869265	101	61	97	22	24	37	Down	-1.54738	0.00086389	0.0139323	AT1G12630.1	AP2 domain containing protein, expressed	LOC_Os10g38000.1	Integrase-type DNA-binding superfamily protein
HanSK07G33940	LOC110869288	8	13	0	0	0	0	Down	-5.1318	0.0353614	0.181904	AT5G24030.1	C4-dicarboxylate transporter/malic acid transport protein, expressed	LOC_Os01g28840.1	SLAC1 homologue 3
HanSK07G34010	LOC110869294	101	90	83	31	29	23	Down	-1.62852	7.10834e-05	0.00202532	AT4G27950.1	AP2 domain containing protein, expressed	LOC_Os01g12440.1	cytokinin response factor 4
HanSK07G34030	LOC110867263	40	58	54	8	22	19	Down	-1.55017	0.00811342	0.0687611	AT4G27940.1	mitochondrial carrier protein, putative, expressed	LOC_Os08g29720.2	manganese tracking factor for mitochondrial SOD2
HanSK07G34110	LOC110869237	61	72	56	38	20	30	Down	-1.00368	0.0354888	0.182236	AT5G53370.1	pectinesterase, putative, expressed	LOC_Os01g13320.1	Plant invertase/pectin methylesterase inhibitor superfamily
HanSK07G34410		414	277	674	793	1136	887	Up	1.11974	0.00040137	0.00792218	AT5G39210.1	PTHR36803	LOC_Os06g40780.1	GRAS family transcription factor
HanSK08G00490	LOC110871684	3107	3190	2427	3826	3342	3449	Up	0.381468	0.0262102	0.150373	AT1G60550.1	enoyl-CoA hydratase/isomerase family protein, putative, expressed	LOC_Os01g47350.1	enoyl-CoA hydratase/isomerase D
HanSK08G00570	LOC110871675	355	390	293	124	185	144	Down	-1.104	2.04072e-05	0.000738527	AT1G70520.1	TKL_IRAK_DUF26-lf.2 - DUF26 kinases have homology to DUF26 containing loci, expressed	LOC_Os05g03920.1	cysteine-rich RLK (RECEPTOR-like protein kinase) 2
HanSK08G00600	LOC110871674	579	731	571	304	469	323	Down	-0.691486	0.00381856	0.0410492	AT1G70520.1	TKL_IRAK_DUF26-lf.2 - DUF26 kinases have homology to DUF26 containing loci, expressed	LOC_Os05g03920.1	cysteine-rich RLK (RECEPTOR-like protein kinase) 2
HanSK08G00960		40	22	0	4	2	2	Down	-2.82149	0.0343082	0.178224	AT3G03530.1	phosphoesterase family protein, putative, expressed	LOC_Os01g73940.1	LOC_Os01g73940.1
HanSK08G01030	LOC110871646	848	663	903	520	555	582	Down	-0.452859	0.030671	0.166366	AT1G12990.1	glycosyl transferase family 17 protein, putative, expressed	LOC_Os02g38160.1	beta-1,4-N-acetylglucosaminyltransferase family protein
HanSK08G01420	LOC110871584	1029	1316	1025	721	898	730	Down	-0.430551	0.0285743	0.158848	AT1G27850.1	expressed protein	LOC_Os12g13670.2	AT1G27850.1
HanSK08G01640	LOC110871601	838	677	715	992	1027	999	Up	0.530969	0.00242791	0.0299193	AT1G67480.2	OsFBK7 - F-box domain and kelch repeat containing protein, expressed	LOC_Os02g30210.2	Galactose oxidase/kelch repeat superfamily protein
HanSK08G02190		12	6	12	45	9	31	Up	1.60539	0.047327	0.216452	AT1G27980.1	decarboxylase, putative, expressed	LOC_Os01g01080.2	dihydrosphingosine phosphate lyase
HanSK08G02880	LOC110871841	31	19	4	0	2	0	Down	-4.65034	0.00274446	0.032651	AT2G36100.1	membrane associated DUF588 domain containing protein, putative, expressed	LOC_Os06g12500.1	Uncharacterised protein family (UPF0497)
HanSK08G02890	LOC110871840	5857	4030	6753	7428	7365	7740	Up	0.525297	0.0162155	0.10978	AT1G14150.1	oxygen evolving enhancer protein 3, identical, putative, expressed	LOC_Os02g36850.1	PsbQ-like 2
HanSK08G03840	LOC110869477	1173	865	380	386	266	313	Down	-1.21017	0.00041382	0.00810487	AT1G69270.1	phytosulfokine receptor precursor, putative, expressed	LOC_Os07g41140.1	receptor-like protein kinase 2
HanSK08G04000	LOC110871949	882	780	941	470	486	511	Down	-0.736765	0.000135259	0.00330134	AT1G48480.1	atypical receptor-like kinase MARK, putative, expressed	LOC_Os08g33090.1	receptor-like kinase 1
HanSK08G04040	LOC110871944	688	1108	586	574	420	520	Down	-0.554031	0.0423795	0.203061	AT2G01630.1	glucan endo-1,3-beta-glucosidase precursor, putative, expressed	LOC_Os03g12140.1	O-Glycosyl hydrolases family 17 protein
HanSK08G04300	LOC110871935	198	197	105	222	234	279	Up	0.6603	0.0305501	0.165935	AT3G30340.1	auxin-induced protein 5NG4, putative, expressed	LOC_Os03g49940.1	GO:0016021,GO:0016020
HanSK08G04360	LOC110871925	247	209	535	1154	698	976	Up	1.5913	9.23617e-06	0.000389282	AT1G23100.1	chaperonin, putative, expressed	LOC_Os07g44740.1	chaperonin 10
HanSK08G04560	LOC110869515	153	102	131	211	148	223	Up	0.691349	0.027589	0.155112	AT2G01300.1	expressed protein	LOC_Os01g03130.1	AT2G01300.1
HanSK08G04660	LOC110871985	5013	3361	3569	1990	2044	1980	Down	-0.891709	2.18937e-06	0.000120297	AT1G11770.1	reticuline oxidase-like protein precursor, putative, expressed	LOC_Os06g35700.1	FAD-binding Berberine family protein
HanSK08G05110		0	0	0	28	6	16	Up	6.60569	6.42529e-05	0.0018819	--	--	--	--
HanSK08G05220		728	814	836	1386	1653	1396	Up	0.98652	4.82661e-08	4.62084e-06	AT4G29090.1	RNA-directed DNA polymerase, putative, expressed	LOC_Os12g04570.1	Ribonuclease H-like superfamily protein
HanSK08G05270		262	305	341	68	189	133	Down	-1.13999	0.00151837	0.0213841	AT4G29990.1	senescence-induced receptor-like serine/threonine-protein kinase precursor, putative, expressed	LOC_Os05g44970.1	Leucine-rich repeat transmembrane protein kinase protein
HanSK08G05320	LOC110872068	365	365	0	0	0	0	Down	-10.2445	0.00874151	0.0723629	AT3G14690.1	cytochrome P450 72A1, putative, expressed	LOC_Os01g43740.1	cytochrome P450, family 72, subfamily A, polypeptide 13
HanSK08G06030		3293	3195	2994	1841	2373	1984	Down	-0.522269	0.00132002	0.0192494	AT1G68750.1	phosphoenolpyruvate carboxylase, putative, expressed	LOC_Os01g02050.1	phosphoenolpyruvate carboxylase 4
HanSK08G06360	LOC110872148	1214	1351	857	839	708	738	Down	-0.482327	0.024405	0.144033	AT3G22200.1	aminotransferase, putative, expressed	LOC_Os04g52450.1	Pyridoxal phosphate (PLP)-dependent transferases superfamily protein
HanSK08G07260	LOC110872220	1406	1041	956	1558	1512	1528	Up	0.533818	0.00484722	0.0486425	AT1G76130.1	alpha-amylase precursor, putative, expressed	LOC_Os04g33040.1	alpha-amylase-like 2
HanSK08G07390	LOC110872236	69	50	83	126	117	89	Up	0.802821	0.0313774	0.168443	AT2G40010.1	60S acidic ribosomal protein P0, putative, expressed	LOC_Os11g04070.1	Ribosomal protein L10 family protein
HanSK08G07430	LOC110872231	37	38	6	4	8	6	Down	-2.05916	0.0227863	0.137534	AT5G42250.1	dehydrogenase, putative, expressed	LOC_Os07g42924.1	Zinc-binding alcohol dehydrogenase family protein
HanSK08G07540	LOC110872247	82580	145815	106596	63623	62671	59413	Down	-0.762094	0.000563879	0.0101766	AT1G20450.1	dehydrin, putative, expressed	LOC_Os02g44870.1	cold-regulated 47
HanSK08G07650	LOC110872251	173	201	126	67	113	84	Down	-0.827876	0.0141853	0.100073	AT2G33590.1	reductase, putative, expressed	LOC_Os06g41810.1	NAD(P)-binding Rossmann-fold superfamily protein
HanSK08G07670	LOC110872254	155	137	170	227	267	227	Up	0.730081	0.00448681	0.0458785	AT1G20870.1	PTHR34661,PTHR34661:SF1	LOC_Os02g20700.1	PF12274
HanSK08G08100	LOC110872274	149967	123132	136160	75617	87396	81754	Down	-0.649364	2.2905e-05	0.000814423	AT4G35090.1	catalase domain containing protein, expressed	LOC_Os03g03910.1	catalase 2
HanSK08G08140	LOC110899112	1035	667	1228	1803	1194	1579	Up	0.733967	0.00666267	0.0603334	AT1G20580.1	LSM domain containing protein, expressed	LOC_Os02g01250.1	Small nuclear ribonucleoprotein family protein
HanSK08G08930	LOC110872327	367	397	515	619	514	640	Up	0.559072	0.0199441	0.126118	AT2G16710.1	IscA-like iron-sulfur assembly protein, mitochondrial precursor, putative, expressed	LOC_Os12g30030.1	Iron-sulphur cluster biosynthesis family protein
HanSK08G09320	LOC110872386	142	231	238	117	129	93	Down	-0.768845	0.0194635	0.124042	AT1G56600.1	glycosyl transferase 8 domain containing protein, putative, expressed	LOC_Os03g20120.1	galactinol synthase 1
HanSK08G09400	LOC110872411	635	1272	552	286	234	266	Down	-1.54661	8.48816e-07	5.42254e-05	AT1G56600.1	glycosyl transferase 8 domain containing protein, putative, expressed	LOC_Os03g20120.1	galactinol synthase 1
HanSK08G09850	LOC110872431	1050	963	900	483	718	627	Down	-0.580312	0.0043759	0.0451449	AT2G39210.1	nodulin, putative, expressed	LOC_Os03g58580.1	Major facilitator superfamily protein
HanSK08G10050	LOC110872445	1119	1074	1063	1529	1207	1227	Up	0.3779	0.0396648	0.194841	AT3G06200.1	guanylate kinase, putative, expressed	LOC_Os03g20460.1	P-loop containing nucleoside triphosphate hydrolases superfamily protein
HanSK08G10240	LOC110872460	75	117	154	37	52	54	Down	-1.19637	0.00489097	0.0488829	AT5G04220.2	NTMC2Type1.2 protein, putative, expressed	LOC_Os06g47130.1	Calcium-dependent lipid-binding (CaLB domain) family protein
HanSK08G10320		126	189	92	61	43	63	Down	-1.18246	0.00297707	0.0345967	AT2G28380.1	double-stranded RNA binding motif containing protein, expressed	LOC_Os05g05790.1	dsRNA-binding protein 2
HanSK08G10470		84	121	157	30	53	38	Down	-1.50522	0.000426175	0.00828884	AT4G27290.1	serine/threonine-protein kinase receptor precursor, putative, expressed	LOC_Os01g57560.1	receptor kinase 3
HanSK08G10750	LOC110872481	379	251	494	1107	548	896	Up	1.27377	9.11371e-05	0.00242841	AT5G59910.1	Core histone H2A/H2B/H3/H4 domain containing protein, putative, expressed	LOC_Os01g62230.1	Histone superfamily protein
HanSK08G10820		135	184	272	61	81	62	Down	-1.45932	8.4905e-05	0.00230415	AT4G27300.1	serine/threonine-protein kinase receptor precursor, putative, expressed	LOC_Os07g36544.2	receptor kinase 3
HanSK08G10960	LOC110872512	5	19	8	0	0	2	Down	-3.89783	0.0208824	0.130016	AT3G52270.1	transcription initiation factor IIF beta subunit, putative, expressed	LOC_Os05g43450.1	Transcription initiation factor IIF, beta subunit
HanSK08G11020		76	159	0	0	0	2	Down	-6.73918	0.0254169	0.14766	AT4G30230.1	PTHR34130,PTHR34130:SF2	ChrUn.fgenesh.mRNA.21	MuDR family transposase
HanSK08G11310	LOC110894761	1415	1598	1447	2075	1761	1639	Up	0.388194	0.0304446	0.165634	AT3G55000.1	tonneau 1b, putative, expressed	LOC_Os12g01170.1	tonneau 1b (TON1b)
HanSK08G11480		32	32	0	0	4	0	Down	-3.90429	0.0188038	0.121564	AT3G18670.1	ankyrin repeat-containing protein, putative, expressed	LOC_Os05g35310.1	ankyrin repeat family protein
HanSK08G11500	LOC110872520	293	263	243	327	371	344	Up	0.477361	0.0250885	0.146491	AT3G45740.1	cat eye syndrome critical region protein 5 precursor, putative, expressed	LOC_Os03g17590.1	hydrolase family protein / HAD-superfamily protein
HanSK08G11700	LOC110872526	65	128	183	19	87	53	Down	-1.17877	0.0342267	0.17808	AT4G27290.1	serine/threonine-protein kinase receptor precursor, putative, expressed	LOC_Os07g36544.2	receptor kinase 3
HanSK08G11750	LOC110872534	268	247	326	524	462	486	Up	0.8965	9.44103e-05	0.00248695	AT2G39390.1	ribosomal protein L29, putative, expressed	LOC_Os02g30050.1	Ribosomal L29 family protein
HanSK08G12150	LOC110872553	209	164	129	70	61	64	Down	-1.26251	0.000110601	0.00280859	AT2G37430.1	ZOS2-19 - C2H2 zinc finger protein, expressed	LOC_Os03g17150.1	C2H2 and C2HC zinc fingers superfamily protein
HanSK08G12400	LOC110889039	196	184	298	143	67	115	Down	-0.9715	0.00941136	0.0763177	AT2G39510.1	integral membrane protein DUF6 containing protein, expressed	LOC_Os10g14920.2	nodulin MtN21 /EamA-like transporter family protein
HanSK08G12480		121	188	354	597	436	382	Up	1.16584	0.00214444	0.02747	AT5G59970.1	Core histone H2A/H2B/H3/H4 domain containing protein, putative, expressed	LOC_Os05g38740.1	Histone superfamily protein
HanSK08G12640	LOC110872591	819	831	702	397	652	477	Down	-0.534121	0.0176733	0.116255	AT3G55480.2	adaptin, putative, expressed	LOC_Os01g74180.1	protein affected trafficking 2
HanSK08G12790		315	352	33	88	52	59	Down	-1.69239	0.00496573	0.049288	AT1G53820.1	zinc finger, C3HC4 type domain containing protein, expressed	LOC_Os07g42610.1	RING/U-box superfamily protein
HanSK08G12830		67	67	19	18	22	4	Down	-1.69641	0.0204992	0.128576	AT3G55550.1	lectin-like receptor kinase, putative, expressed	LOC_Os04g44900.1	receptor lectin kinase
HanSK08G12870		20	14	20	1	6	5	Down	-2.08484	0.0322239	0.171021	AT2G37650.1	SCARECROW, putative, expressed	LOC_Os03g48450.2	GRAS family transcription factor
HanSK08G13080	LOC110872637	9	21	0	0	0	0	Down	-5.64976	0.0113297	0.0856933	AT2G39870.1	expressed protein	LOC_Os05g37930.1	AT5G59050.1
HanSK08G14070	LOC110872697	84	101	9	290	75	103	Up	1.39619	0.0383774	0.191128	AT5G05480.1	peptide-N4-asparagine amidase A, putative, expressed	LOC_Os05g32820.1	Peptide-N4-(N-acetyl-beta-glucosaminyl)asparagine amidase A protein
HanSK08G14150	LOC110872688	145	122	104	255	247	195	Up	1.00602	0.000227011	0.00505849	AT2G40320.1	leaf senescence related protein, putative, expressed	LOC_Os03g60350.1	TRICHOME BIREFRINGENCE-LIKE 33
HanSK08G14290	LOC110871062	4	6	13	32	12	37	Up	1.90086	0.0225065	0.136281	AT5G05365.1	heavy metal-associated domain containing protein, expressed	LOC_Os01g61070.1	Heavy metal transport/detoxification superfamily protein
HanSK08G15040	LOC110871074	2	1	0	21	5	18	Up	3.99774	0.00376934	0.0407324	AT4G27670.1	hsp20/alpha crystallin family protein, putative, expressed	LOC_Os06g11610.1	HSP20-like chaperones superfamily protein
HanSK08G15410	LOC110902066	576	427	410	824	602	793	Up	0.753135	0.00106373	0.0162959	AT5G62360.1	invertase/pectin methylesterase inhibitor family protein, putative, expressed	LOC_Os06g49760.1	Plant invertase/pectin methylesterase inhibitor superfamily protein
HanSK08G15570	LOC110872838	1122	1162	692	697	499	552	Down	-0.663767	0.00711761	0.0628332	AT5G51550.1	phosphate-induced protein 1 conserved region domain containing protein, expressed	LOC_Os06g04250.1	EXORDIUM like 3
HanSK08G16050		165	108	42	376	148	221	Up	1.36346	0.00355107	0.0391979	AT5G10390.1	histone H3, putative, expressed	LOC_Os11g05730.1	Histone superfamily protein
HanSK08G16240	LOC110872826	80	69	32	10	8	8	Down	-2.69116	1.19885e-05	0.000478446	AT1G14790.1	RNA-dependent RNA polymerase, putative, expressed	LOC_Os02g50330.1	RNA-dependent RNA polymerase 1
HanSK08G16710	LOC110870032	25	24	37	2	12	8	Down	-1.89195	0.0193686	0.123688	AT3G11840.1	U-box domain-containing protein, putative, expressed	LOC_Os04g58920.1	plant U-box 23
HanSK08G17610		399	559	1073	1678	1315	1532	Up	1.22998	0.000215596	0.00487213	--	--	LOC_Os03g25150.1	Cytochrome P450 superfamily protein
HanSK08G18400	LOC110872975	3079	4126	3443	2366	2350	2201	Down	-0.531982	0.00305754	0.0352592	AT5G42090.1	lung seven transmembrane domain containing protein, putative, expressed	LOC_Os06g04130.2	Lung seven transmembrane receptor family protein
HanSK08G18610		26	12	46	62	53	95	Up	1.40496	0.0142934	0.100624	AT1G79960.1	DUF623 domain containing protein, expressed	LOC_Os01g43610.1	ovate family protein 7
HanSK08G18810	LOC110934601	44	32	52	267	86	139	Up	2.03862	1.35746e-05	0.000530715	AT5G24660.1	UP-9A, putative, expressed	LOC_Os10g36610.1	response to low sulfur 4
HanSK08G18860		60	92	46	226	128	132	Up	1.39634	0.000433169	0.00839168	AT5G59910.1	Core histone H2A/H2B/H3/H4 domain containing protein, putative, expressed	LOC_Os08g38300.1	Histone superfamily protein
HanSK08G19100		0	0	1	15	4	6	Up	4.64085	0.0121002	0.0897797	AT4G09670.1	uncharacterized oxidoreductase, putative, expressed	LOC_Os10g26400.1	Oxidoreductase family protein
HanSK08G19450	LOC110941875	406	296	86	107	80	82	Down	-1.4323	0.00176925	0.0238111	AT2G02230.1	OsFBX70 - F-box domain containing protein, expressed	LOC_Os02g56840.1	phloem protein 2-B1
HanSK08G19910	LOC110873117	878	1304	1155	467	416	489	Down	-1.19234	1.34485e-07	1.11195e-05	AT2G27660.1	DC1 domain-containing protein, putative, expressed	LOC_Os07g42030.1	Cysteine/Histidine-rich C1 domain family protein
HanSK08G20780	LOC110873140	140	150	116	205	243	227	Up	0.827817	0.00139142	0.0200705	AT4G15790.1	expressed protein	LOC_Os12g35620.1	AT4G15790.1
HanSK08G21090	LOC110873065	640	683	497	755	854	794	Up	0.496864	0.00996186	0.0791658	AT5G48790.1	expressed protein	LOC_Os02g03670.1	Domain of unknown function (DUF1995)
HanSK08G21490	LOC110873144	995	657	1203	1399	1528	1560	Up	0.738267	0.00261447	0.0315939	AT1G54580.1	acyl carrier protein, putative, expressed	LOC_Os12g34890.1	acyl carrier protein 4
HanSK08G21510	LOC110873142	3310	3615	2821	1884	2700	2043	Down	-0.46521	0.0141482	0.0998929	AT5G47490.1	expressed protein	LOC_Os02g01490.1	RGPR-related
HanSK08G21770	LOC110873157	366	275	98	1119	294	532	Up	1.5202	0.0367163	0.185709	AT5G02560.1	Core histone H2A/H2B/H3/H4 domain containing protein, putative, expressed	LOC_Os05g02300.1	histone H2A 12
HanSK08G21790		217	259	76	835	307	362	Up	1.56139	0.000458612	0.00876179	AT5G02560.1	Core histone H2A/H2B/H3/H4 domain containing protein, putative, expressed	LOC_Os05g02300.1	histone H2A 12
HanSK08G21800	LOC110873154	160	261	77	565	148	285	Up	1.11742	0.0211864	0.131082	AT5G02560.1	Core histone H2A/H2B/H3/H4 domain containing protein, putative, expressed	LOC_Os05g02300.1	histone H2A 12
HanSK08G22090		1006	1002	951	553	804	605	Down	-0.503897	0.0113847	0.085929	AT3G46220.1	expressed protein	LOC_Os05g02650.1	AT3G46220.1
HanSK08G22400	LOC110873231	31	36	0	0	0	1	Down	-5.83992	0.00134017	0.0194999	AT2G30210.1	laccase precursor protein, putative, expressed	LOC_Os01g61160.1	laccase 12
HanSK08G22840	LOC118482642	25	58	75	523	228	177	Up	2.63353	4.34766e-08	4.24462e-06	ATMG00520.1	maturase, putative, expressed	LOC_Os12g33956.1	Intron maturase, type II family protein
HanSK08G22900	LOC110873280	103	66	0	0	0	0	Down	-8.12878	0.037541	0.188611	AT5G58750.1	NAD dependent epimerase/dehydratase family protein, putative, expressed	LOC_Os03g32170.1	NAD(P)-binding Rossmann-fold superfamily protein
HanSK08G23840	LOC110873398	5604	7544	4340	4205	3581	4135	Down	-0.452935	0.0372671	0.187744	AT1G06890.2	transporter-related, putative, expressed	LOC_Os01g07310.1	nodulin MtN21 /EamA-like transporter family protein
HanSK08G23900		4	2	2	14	13	10	Up	2.30918	0.033135	0.174251	--	--	LOC_Os08g16060.1	LOC_Os08g16060.1
HanSK08G24130	LOC110873409	1220	1583	1417	727	1020	797	Down	-0.644056	0.00186304	0.0247648	AT1G06840.1	expressed protein	LOC_Os01g72990.1	Leucine-rich repeat protein kinase family protein
HanSK08G24570	LOC110873439	14	6	0	0	0	0	Down	-5.04755	0.0425839	0.203504	AT3G07570.1	auxin-responsive protein, putative, expressed	LOC_Os01g67030.1	Cytochrome b561/ferric reductase transmembrane with DOMON related domain
HanSK08G25060	LOC110873451	713	644	821	847	894	960	Up	0.399571	0.0438839	0.207142	AT5G48470.1	expressed protein	LOC_Os11g23790.2	AT5G48470.1
HanSK08G26670	LOC110873581	74	55	47	22	17	12	Down	-1.6876	0.00139645	0.0201262	AT5G55630.2	potassium channel protein, putative, expressed	LOC_Os03g54100.1	Outward rectifying potassium channel protein
HanSK08G27330	LOC110873601	764	655	775	870	864	1044	Up	0.433439	0.027568	0.155099	AT3G21610.1	Divergent PAP2 family domain containing protein, expressed	LOC_Os04g40980.1	Acid phosphatase/vanadium-dependent haloperoxidase-related protein
HanSK08G27600	LOC110873634	655	805	859	455	538	448	Down	-0.601536	0.00475325	0.0478523	AT4G27060.1	HEAT repeat family protein, putative, expressed	LOC_Os07g33630.1	ARM repeat superfamily protein
HanSK08G27830		166	182	153	81	100	112	Down	-0.679915	0.0224409	0.136054	AT5G54510.1	OsGH3.1 - Probable indole-3-acetic acid-amido synthetase, expressed	LOC_Os01g57610.1	Auxin-responsive GH3 family protein
HanSK08G28820		61	108	139	309	246	257	Up	1.47898	2.40167e-05	0.000849581	--	--	--	--
HanSK08G28950	LOC110921231	3632	3398	3170	2416	2807	2548	Down	-0.299247	0.0461979	0.213484	AT5G62000.3	auxin response factor, putative, expressed	LOC_Os12g29520.4	auxin response factor 2
HanSK08G29120	LOC110873821	272	214	224	395	279	403	Up	0.700922	0.00658567	0.0597832	AT5G50790.1	nodulin MtN3 family protein, putative, expressed	LOC_Os11g31190.1	homolog of Medicago truncatula MTN3
HanSK08G29200	LOC110873815	762	966	1013	483	643	640	Down	-0.548546	0.0141755	0.100024	AT5G50740.1	heavy metal-associated domain containing protein, expressed	LOC_Os04g32030.1	farnesylated protein 3
HanSK08G29560	LOC110873726	9699	5650	7590	12866	9483	10946	Up	0.636422	0.00480273	0.0482521	AT4G24770.1	RNA recognition motif containing protein, putative, expressed	LOC_Os09g39180.1	31-kDa RNA binding protein
HanSK08G30200	LOC110918635	20985	15008	19771	6666	9395	8648	Down	-1.08442	7.04013e-08	6.403e-06	AT5G62790.1	1-deoxy-D-xylulose 5-phosphate reductoisomerase, chloroplast precursor, putative, expressed	LOC_Os01g01710.1	1-deoxy-D-xylulose 5-phosphate reductoisomerase
HanSK08G30280	LOC110916520	817	922	803	1252	1123	1161	Up	0.569848	0.00115658	0.0173869	AT5G62840.1	phosphoglycerate mutase, putative, expressed	LOC_Os01g47190.1	Phosphoglycerate mutase family protein
HanSK08G30340	LOC110915260	1891	4144	5254	1110	1206	1092	Down	-1.65432	1.80366e-07	1.44968e-05	AT1G60190.1	spotted leaf 11, putative, expressed	LOC_Os08g32060.1	ARM repeat superfamily protein
HanSK08G31180	LOC110873705	467	449	423	772	637	804	Up	0.821618	4.29992e-05	0.00134488	AT1G18800.1	SET, putative, expressed	LOC_Os02g36710.1	NAP1-related protein 2
HanSK08G31600	LOC110911795	535	410	420	913	657	761	Up	0.871219	8.28624e-05	0.00226087	AT2G03350.1	DUF538 domain containing protein, putative, expressed	LOC_Os03g11210.1	Protein of unknown function, DUF538
HanSK08G31920	LOC110922406	1662	872	1432	3006	1647	2718	Up	0.994489	0.000606118	0.0107151	AT5G08050.1	expressed protein	LOC_Os12g38640.1	Protein of unknown function (DUF1118)
HanSK08G32260	LOC118479403	0	6	14	0	0	0	Down	-5.12794	0.0370117	0.186793	AT4G36520.1	dnaJ domain containing protein, expressed	LOC_Os05g50370.1	auxin-like 1 protein
HanSK08G34480		1	0	0	13	9	6	Up	4.79566	0.00657713	0.0597561	AT5G46290.3	3-oxoacyl-synthase, putative, expressed	LOC_Os04g36800.2	3-ketoacyl-acyl carrier protein synthase I
HanSK08G34540	LOC110873757	280	277	203	133	67	98	Down	-1.24699	0.000161144	0.00382769	AT1G15780.1	expressed protein	LOC_Os08g45080.1	AT1G15780.1
HanSK08G35310	LOC110873694	972	845	810	524	515	496	Down	-0.679939	0.000133747	0.00327599	AT2G28890.1	protein phosphatase 2C, putative, expressed	LOC_Os03g60650.1	poltergeist like 4
HanSK08G35630	LOC110873866	20793	19727	19783	13566	11195	12283	Down	-0.608271	0.000123197	0.00307396	AT5G62700.1	tubulin/FtsZ domain containing protein, putative, expressed	LOC_Os03g01530.1	tubulin beta 8
HanSK08G36030	LOC110895265	980	992	837	638	704	704	Down	-0.362408	0.0383809	0.191128	AT3G46640.2	MYB family transcription factor, putative, expressed	LOC_Os01g74020.1	Homeodomain-like superfamily protein
HanSK09G00230	LOC110877027	86	188	358	53	63	33	Down	-2.02359	5.63382e-05	0.00167854	AT4G29820.1	cleavage and polyadenylation specificity factor subunit 5, putative, expressed	LOC_Os08g30820.1	homolog of CFIM-25
HanSK09G00360		39	38	59	73	92	92	Up	1.00148	0.0145709	0.101888	AT5G11970.1	expressed protein	LOC_Os01g38660.1	Protein of unknown function (DUF3511)
HanSK09G00670	LOC118479259	112	106	141	194	259	206	Up	0.960534	0.0008323	0.013562	AT1G11280.3	serine/threonine-protein kinase receptor precursor, putative, expressed	LOC_Os02g18140.1	NB-ARC domain-containing disease resistance protein
HanSK09G00870	LOC110877057	42	66	144	28	47	35	Down	-1.13245	0.0389482	0.192794	AT4G26220.1	caffeoyl-CoA O-methyltransferase, putative, expressed	LOC_Os06g06980.1	S-adenosyl-L-methionine-dependent methyltransferases superfamily protein
HanSK09G00940	LOC110877082	383	284	448	546	719	590	Up	0.818972	0.000882972	0.0141607	AT2G19790.1	clathrin adaptor complex small chain domain containing protein, expressed	LOC_Os08g30480.1	SNARE-like superfamily protein
HanSK09G01160	LOC110877095	677	559	574	881	602	886	Up	0.488057	0.0330273	0.173897	AT4G29330.1	Der1-like family domain containing protein, expressed	LOC_Os05g09550.1	DERLIN-1
HanSK09G01290	LOC110877092	26	56	43	3	18	5	Down	-2.19597	0.00464605	0.0470472	AT5G39000.1	TKL_IRAK_CrRLK1L-1.8 - The CrRLK1L-1 subfamily has homology to the CrRLK1L homolog, expressed	LOC_Os01g14926.1	Malectin/receptor-like protein kinase family protein
HanSK09G01790	LOC110877131	20	23	34	0	0	0	Down	-7.0433	1.96908e-06	0.000110656	AT5G17680.1	CC-NBS-LRR, putative, expressed	LOC_Os07g37950.2	Toll-Interleukin-Resistance (TIR) domain family protein
HanSK09G02240	LOC110877161	36	34	44	0	0	0	Down	-7.60316	4.06065e-08	3.97564e-06	AT3G25510.1	disease resistance protein RGA2, putative, expressed	LOC_Os07g37950.2	Toll-Interleukin-Resistance (TIR) domain family protein
HanSK09G02390	LOC110877170	6697	6403	5909	7675	7082	7566	Up	0.32741	0.0260095	0.14957	AT2G45560.1	cytochrome P450, putative, expressed	LOC_Os03g14400.1	cytochrome P450, family 76, subfamily C, polypeptide 1
HanSK09G03700	LOC110877338	1400	1335	1590	687	1228	974	Down	-0.498068	0.0337527	0.176532	AT2G26830.1	choline/ethanolamine kinase, putative, expressed	LOC_Os09g26700.1	Protein kinase superfamily protein
HanSK09G03890	LOC110877375	8017	5585	8711	17507	12043	15558	Up	1.10829	1.76022e-06	0.000100887	AT3G47650.1	bundle sheath defective protein 2, putative, expressed	LOC_Os06g22690.1	DnaJ/Hsp40 cysteine-rich domain superfamily protein
HanSK09G03980	LOC110877316	333	272	300	476	495	446	Up	0.739539	0.000314089	0.00651575	AT5G25360.2	expressed protein	LOC_Os02g10720.1	AT5G25360.2
HanSK09G04160		912	1791	4595	14325	11257	6429	Up	2.19139	0.00373426	0.0405721	AT5G44320.1	eukaryotic translation initiation factor 3 subunit D, putative, expressed	LOC_Os09g01000.1	PTHR33187,PTHR33187:SF1
HanSK09G04170		546	581	1611	4081	4640	1718	Up	1.98988	0.00383498	0.0411362	AT1G18030.1	protein phosphatase 2C, putative, expressed	LOC_Os09g14540.1	Protein phosphatase 2C family protein
HanSK09G04180		9445	37494	42453	81518	101647	60062	Up	1.50981	0.000184597	0.0042991	--	--	LOC_Os02g16600.1	AT1G64050.1
HanSK09G04190		106	89	89	51	59	35	Down	-0.878941	0.0228501	0.137822	AT1G72930.2	expressed protein	LOC_Os07g37950.2	Toll-Interleukin-Resistance (TIR) domain family protein
HanSK09G04380	LOC110877284	30432	52045	28134	21346	15755	18982	Down	-0.881362	0.000419186	0.00818501	AT5G20230.1	plastocyanin-like domain containing protein, putative, expressed	LOC_Os06g11490.1	Cupredoxin superfamily protein
HanSK09G05150		11	24	14	0	0	0	Down	-6.38171	9.12031e-05	0.00242841	AT1G68300.1	universal stress protein domain containing protein, putative, expressed	LOC_Os01g43980.1	PIF1 helicase
HanSK09G05530	LOC110877396	53	76	85	0	0	0	Down	-8.51542	7.16355e-11	1.50048e-08	AT5G38990.1	TKL_IRAK_CrRLK1L-1.8 - The CrRLK1L-1 subfamily has homology to the CrRLK1L homolog, expressed	LOC_Os03g21540.1	Malectin/receptor-like protein kinase family protein
HanSK09G06030		20	9	0	0	0	0	Down	-5.58389	0.0131608	0.0949585	AT1G73050.1	HOTHEAD precursor, putative, expressed	LOC_Os06g44540.1	Glucose-methanol-choline (GMC) oxidoreductase family protein
HanSK09G06120	LOC110877435	0	0	0	9	6	14	Up	5.81663	0.00150324	0.0212372	ATMG00750.1	ATMG00750.1	ChrSy.fgenesh.mRNA.87	DNA/RNA polymerases superfamily protein
HanSK09G06790	LOC110877423	76	64	0	0	0	0	Down	-7.86022	0.0443309	0.208225	AT4G39950.1	cytochrome P450, putative, expressed	LOC_Os04g08828.1	cytochrome P450, family 79, subfamily B, polypeptide 2
HanSK09G07020		234	150	232	299	369	370	Up	0.842935	0.00176797	0.0238111	AT4G30480.2	tetratricopeptide repeat protein 1, putative, expressed	LOC_Os10g34540.1	Tetratricopeptide repeat (TPR)-like superfamily protein
HanSK09G07070	LOC110877507	887	1263	1796	2505	1838	2111	Up	0.790785	0.0043549	0.045029	AT3G23390.1	60S ribosomal protein L44, putative, expressed	LOC_Os07g33898.1	Zinc-binding ribosomal protein family protein
HanSK09G07530	LOC110877539	1604	1750	1625	799	1220	1045	Down	-0.61182	0.00222963	0.0281646	AT5G57610.1	protein kinase domain containing protein, expressed	LOC_Os02g54510.3	Protein kinase superfamily protein with octicosapeptide/Phox/Bem1p domain
HanSK09G07680		14	34	18	80	38	35	Up	1.30807	0.0306776	0.166366	AT5G59970.1	Core histone H2A/H2B/H3/H4 domain containing protein, putative, expressed	LOC_Os05g38740.1	Histone superfamily protein
HanSK09G07810		12	38	32	0	0	0	Down	-7.13526	2.05348e-06	0.000114839	AT3G48940.1	remorin, putative, expressed	LOC_Os04g45070.1	Remorin family protein
HanSK09G08090	LOC110877570	1476	869	1356	2131	1834	2011	Up	0.78527	0.000617847	0.0108724	AT1G56450.1	peptidase, T1 family, putative, expressed	LOC_Os09g33986.2	20S proteasome beta subunit G1
HanSK09G08320		42	36	80	19	21	21	Down	-1.29593	0.0212787	0.131425	AT4G30110.1	cadmium/zinc-transporting ATPase, putative, expressed	LOC_Os06g48720.1	heavy metal atpase 3
HanSK09G08400	LOC110875642	4	13	4	0	0	0	Down	-5.15399	0.0137439	0.0977369	AT1G32910.1	transferase family domain containing protein, expressed	LOC_Os04g51990.1	HXXXD-type acyl-transferase family protein
HanSK09G08600	LOC110877621	1476	1751	1637	739	1088	823	Down	-0.790062	0.000101062	0.00262617	AT2G26560.1	patatin, putative, expressed	LOC_Os09g28770.1	phospholipase A 2A
HanSK09G09610	LOC110877769	1052	1074	2559	3071	2535	2737	Up	0.905591	0.00584591	0.0551741	AT4G14890.1	2Fe-2S iron-sulfur cluster binding domain containing protein, expressed	LOC_Os03g45710.1	2Fe-2S ferredoxin-like superfamily protein
HanSK09G10390	LOC110877879	333	294	311	370	431	391	Up	0.437379	0.0342445	0.178097	AT1G09800.1	tRNA pseudouridine synthase family protein, putative, expressed	LOC_Os12g09290.1	Pseudouridine synthase family protein
HanSK09G11130	LOC110899923	209	141	177	269	202	263	Up	0.575832	0.0396718	0.194841	AT1G02170.1	LOL3, putative, expressed	LOC_Os03g27170.1	metacaspase 1
HanSK09G11950		10	9	21	125	56	63	Up	2.693	3.63656e-06	0.000182414	ATMG01190.1	ATP synthase, putative, expressed	LOC_Os09g08910.1	ATP synthase subunit 1
HanSK09G13420	LOC110878021	365	231	637	669	622	751	Up	0.806866	0.0173276	0.114636	AT4G34265.2	expressed protein	LOC_Os02g44100.1	AT4G17310.1
HanSK09G13530	LOC110878016	304	426	321	491	431	594	Up	0.624018	0.0113122	0.0856245	--	--	--	--
HanSK09G13650		5102	4981	2956	3111	2598	2889	Down	-0.496297	0.0242427	0.143302	AT4G14960.1	tubulin/FtsZ domain containing protein, putative, expressed	LOC_Os11g14220.1	Tubulin/FtsZ family protein
HanSK09G13750	LOC110877825	2	23	62	0	8	8	Down	-2.3979	0.0477893	0.217694	AT5G10550.1	bromodomain containing protein, expressed	LOC_Os01g11580.1	global transcription factor group E4
HanSK09G13920	LOC110878011	5078	6668	6239	3055	4199	3498	Down	-0.656684	0.000763507	0.0127353	AT5G53450.1	expressed protein	LOC_Os01g46720.1	OBP3-responsive gene 1
HanSK09G14340	LOC110877965	305	327	379	506	379	470	Up	0.513464	0.0315378	0.168963	AT1G08845.2	ribosomal L18p/L5e family protein, expressed	LOC_Os10g41050.1	Ribosomal L18p/L5e family protein
HanSK09G14490	LOC110877692	1230	1360	1079	1542	1778	1291	Up	0.421334	0.0244379	0.144117	AT1G11870.1	seryl-tRNA synthetase, putative, expressed	LOC_Os11g39670.1	Seryl-tRNA synthetase
HanSK09G14570	LOC110877832	3159	2526	2773	5836	3071	4117	Up	0.722376	0.00325659	0.036902	AT3G45980.1	Core histone H2A/H2B/H3/H4 domain containing protein, putative, expressed	LOC_Os08g38300.1	Histone superfamily protein
HanSK09G15820	LOC110877753	13	3	22	26	31	51	Up	1.58819	0.0376583	0.189036	AT3G55240.1	plant-specific domain TIGR01589 family protein, expressed	LOC_Os05g38680.1	Plant protein 1589 of unknown function
HanSK09G16050	LOC110877940	127	89	22	466	134	189	Up	1.8552	0.000834942	0.0135758	AT5G13840.2	WD repeat-containing protein, putative, expressed	LOC_Os01g74146.1	FIZZY-related 3
HanSK09G16070		45	27	4	3	6	9	Down	-1.95371	0.0465295	0.214525	--	--	--	--
HanSK09G16130	LOC110877954	1545	1945	2221	848	821	1094	Down	-0.959699	2.56418e-05	0.000892706	AT2G39710.1	aspartic proteinase nepenthesin precursor, putative, expressed	LOC_Os01g62630.1	Eukaryotic aspartyl protease family protein
HanSK09G16360	LOC110877711	1579	1388	1463	2313	1660	2132	Up	0.559596	0.00432256	0.0448083	AT5G02050.1	mitochondrial glycoprotein, putative, expressed	LOC_Os01g05010.1	Mitochondrial glycoprotein family protein
HanSK09G16460	LOC110877705	657	677	421	313	329	312	Down	-0.77946	0.000856476	0.0138321	AT3G55640.1	mitochondrial carrier protein, putative, expressed	LOC_Os03g16080.1	Mitochondrial substrate carrier family protein
HanSK09G16520		9	15	0	0	0	0	Down	-5.32466	0.023553	0.14059	AT3G11340.1	cytokinin-N-glucosyltransferase 1, putative, expressed	LOC_Os11g25720.1	UDP-Glycosyltransferase superfamily protein
HanSK09G16530		22	9	0	0	0	0	Down	-5.67918	0.0105166	0.082009	AT3G11340.1	cytokinin-N-glucosyltransferase 1, putative, expressed	LOC_Os07g13634.1	UDP-Glycosyltransferase superfamily protein
HanSK09G16810	LOC110917187	216	266	144	769	557	694	Up	1.79319	2.61106e-11	5.89809e-09	AT2G45560.1	cytochrome P450, putative, expressed	LOC_Os10g08474.1	cytochrome P450, family 76, subfamily C, polypeptide 4
HanSK09G17740	LOC110910181	186	197	85	42	52	29	Down	-1.8272	1.74153e-05	0.000645805	AT3G56400.1	WRKY45, expressed	LOC_Os05g25770.1	WRKY DNA-binding protein 70
HanSK09G17890	LOC110940121	893	1215	1321	358	761	554	Down	-0.957056	0.000827459	0.0135023	--	--	--	--
HanSK09G18320	LOC110878181	555	394	386	305	316	276	Down	-0.476173	0.0370258	0.186803	AT1G64140.1	expressed protein	LOC_Os01g43372.1	AT1G64140.1
HanSK09G18700	LOC110878122	1923	2194	1355	1148	1422	1130	Down	-0.468385	0.0263349	0.150823	AT5G52530.3	expressed protein	LOC_Os08g33320.1	dentin sialophosphoprotein-related
HanSK09G18900	LOC110878217	4371	5614	3484	1885	1762	1810	Down	-1.2056	1.69049e-09	2.56249e-07	AT3G48990.1	AMP-binding domain containing protein, expressed	LOC_Os04g58710.1	AMP-dependent synthetase and ligase family protein
HanSK09G19200	LOC110878223	2635	2539	3006	5013	3158	4043	Up	0.671591	0.00216181	0.0275837	AT3G53020.1	ribosomal protein L24, putative, expressed	LOC_Os01g59990.2	ribosomal protein L24
HanSK09G19500	LOC110878239	1505	1353	1067	1697	1651	1568	Up	0.42328	0.0172225	0.114181	AT2G21790.1	ribonucleoside-diphosphate reductase large subunit, putative, expressed	LOC_Os06g07210.1	ribonucleotide reductase 1
HanSK09G19820	LOC110878290	319	524	384	210	247	280	Down	-0.644595	0.0175287	0.11548	AT5G65210.5	transcription factor, putative, expressed	LOC_Os04g54474.2	TGACG motif-binding factor 4
HanSK09G19850	LOC110878309	174	336	79	640	343	508	Up	1.45083	0.000629258	0.0110171	AT1G08860.1	copine, putative, expressed	LOC_Os05g30970.1	Calcium-dependent phospholipid-binding Copine family protein
HanSK09G19880	LOC110878297	826	657	467	413	424	400	Down	-0.554427	0.017798	0.116809	AT3G06350.1	bifunctional 3-dehydroquinate dehydratase/shikimate dehydrogenase,chloroplast precursor, putative, expressed	LOC_Os12g34874.3	dehydroquinate dehydratase, putative / shikimate dehydrogenase, putative
HanSK09G20010	LOC110878300	324	240	266	610	456	554	Up	1.06309	5.46683e-06	0.000254635	AT4G39900.1	PTHR34064,PTHR34064:SF5	LOC_Os01g57740.1	PTHR34064,PTHR34064:SF1
HanSK09G20250	LOC110878336	6246	12377	10200	4023	7056	5634	Down	-0.705884	0.0109356	0.0838204	AT5G40450.1	PTHR35511	LOC_Os02g03840.2	AT5G40450.1
HanSK09G20580	LOC110878407	509	576	580	723	870	729	Up	0.567366	0.00333989	0.0375138	AT5G14360.1	ubiquitin family protein, putative, expressed	LOC_Os02g38410.1	Ubiquitin-like superfamily protein
HanSK09G20590	LOC110878404	2322	1973	2117	2299	2762	2451	Up	0.320017	0.0481063	0.218533	AT3G27390.1	steroid nuclear receptor, ligand-binding, putative, expressed	LOC_Os04g40700.1	AT5G40640.1
HanSK09G20680	LOC110878397	143	123	150	206	327	229	Up	0.958646	0.000766396	0.0127773	AT4G30310.1	FGGY family of carbohydrate kinases, putative, expressed	LOC_Os02g08130.3	FGGY family of carbohydrate kinase
HanSK09G20700	LOC110878394	39	73	17	203	61	77	Up	1.51466	0.0106123	0.0823846	AT3G27350.1	expressed protein	LOC_Os12g17530.1	AT3G27350.1
HanSK09G20900	LOC110878381	2313	1986	1757	2955	2038	2627	Up	0.432665	0.0338263	0.17673	AT5G40770.1	mitochondrial prohibitin complex protein 1, putative, expressed	LOC_Os02g37000.1	prohibitin 3
HanSK09G21570	LOC110878476	2380	1880	1739	1222	1130	1200	Down	-0.657152	0.000232362	0.0051365	AT5G66200.1	armadillo/beta-catenin repeat family protein, putative, expressed	LOC_Os09g36550.1	armadillo repeat only 1
HanSK09G21610	LOC110878494	511	283	467	618	545	534	Up	0.521409	0.0457188	0.212434	AT1G14205.1	ribosomal L18p/L5e family protein, putative, expressed	LOC_Os03g07340.1	Ribosomal L18p/L5e family protein
HanSK09G21660	LOC110878480	127	125	456	553	396	457	Up	1.05551	0.0191821	0.123113	AT4G35980.1	expressed protein	LOC_Os05g28480.1	AT4G35980.1
HanSK09G21800	LOC110878490	2	32	37	3	1	7	Down	-2.61188	0.0236128	0.140886	AT4G38580.1	heavy metal-associated domain containing protein, expressed	LOC_Os04g17100.1	Heavy metal transport/detoxification superfamily protein
HanSK09G22400	LOC110878570	1401	1237	1840	2456	1505	2047	Up	0.514177	0.0411922	0.199614	AT5G16440.1	hydrolase, NUDIX family, domain containing protein, expressed	LOC_Os07g36190.1	isopentenyl pyrophosphate:dimethylallyl pyrophosphate isomerase 2
HanSK09G22680	LOC110878623	1404	1006	1233	1507	1291	1739	Up	0.413791	0.0492817	0.221933	AT2G26210.1	FYVE zinc finger family protein, expressed	LOC_Os07g42640.1	Ankyrin repeat family protein
HanSK09G22840		132	108	93	40	75	59	Down	-0.842674	0.0268543	0.1526	AT1G79090.2	expressed protein	LOC_Os07g06710.1	Tetratricopeptide repeat (TPR)-like superfamily protein
HanSK09G23120	LOC110937116	7	4	13	0	0	0	Down	-5.36715	0.00692333	0.0617353	AT5G13750.2	major facilitator superfamily antiporter, putative, expressed	LOC_Os11g04020.1	zinc induced facilitator-like 1
HanSK09G23240	LOC110878642	87	73	64	95	115	133	Up	0.712468	0.0357278	0.182769	AT5G27395.2	tim44-like domain containing protein, expressed	LOC_Os07g45300.1	Mitochondrial inner membrane translocase complex, subunit Tim44-related protein
HanSK09G23390	LOC110878653	3172	4984	3592	5764	5715	5671	Up	0.637138	0.00182027	0.0243367	AT5G28750.1	mttA/Hcf106 family protein, putative, expressed	LOC_Os03g43430.1	Bacterial sec-independent translocation protein mttA/Hcf106
HanSK09G23480	LOC110878664	15730	14561	14980	11344	11412	11044	Down	-0.328994	0.0188289	0.121612	AT1G65730.1	transposon protein, putative, unclassified, expressed	LOC_Os04g44320.1	YELLOW STRIPE like 7
HanSK09G23700	LOC110878704	4095	4812	3679	2972	3311	2826	Down	-0.373573	0.0257107	0.148512	AT1G20760.1	EF hand family protein, putative, expressed	LOC_Os06g51250.1	Calcium-binding EF hand family protein
HanSK09G23760		0	0	0	12	14	7	Up	5.98902	0.000684533	0.0117254	AT1G47740.2	ethylene-responsive element-binding protein, putative, expressed	LOC_Os03g10200.2	PPPDE putative thiol peptidase family protein
HanSK09G24640	LOC110878780	6482	5030	6574	3670	4204	4353	Down	-0.474258	0.00955761	0.0770876	AT1G21680.1	WD40-like Beta Propeller Repeat family protein, expressed	LOC_Os03g62370.1	DPP6 N-terminal domain-like protein
HanSK09G24730	LOC110878790	1279	1009	622	650	265	425	Down	-1.00574	0.00287182	0.0337481	AT1G44350.1	peptidase, putative, expressed	LOC_Os06g47620.1	IAA-leucine resistant (ILR)-like gene 6
HanSK09G24800	LOC110878799	5601	7799	5093	4291	3933	3936	Down	-0.509281	0.00999394	0.0793477	AT1G71980.1	RING finger protein 13, putative, expressed	LOC_Os03g07130.4	Protease-associated (PA) RING/U-box zinc finger family protein
HanSK09G25370	LOC110878856	337	351	65	59	54	76	Down	-1.87568	0.000207789	0.00474019	AT5G04370.1	SAM dependent carboxyl methyltransferase, putative, expressed	LOC_Os02g48770.1	S-adenosyl-L-methionine-dependent methyltransferases superfamily protein
HanSK09G25400	LOC110878878	1302	1071	163	116	55	61	Down	-3.32509	6.48554e-05	0.00189634	AT5G66430.1	SAM dependent carboxyl methyltransferase, putative, expressed	LOC_Os02g48770.1	S-adenosyl-L-methionine-dependent methyltransferases superfamily protein
HanSK09G25490	LOC110878873	409	519	507	244	187	210	Down	-1.07197	1.09983e-05	0.000447718	AT1G75280.1	isoflavone reductase homolog IRL, putative, expressed	LOC_Os06g27770.1	NmrA-like negative transcriptional regulator family protein
HanSK09G25630	LOC110878884	497	480	504	647	520	681	Up	0.414275	0.0487035	0.220233	AT2G18390.1	ADP-ribosylation factor, putative, expressed	LOC_Os02g22140.1	ADP-ribosylation factor family protein
HanSK09G26020	LOC110908796	105	72	21	26	12	23	Down	-1.57489	0.0144918	0.101593	AT3G02550.1	DUF260 domain containing protein, putative, expressed	LOC_Os01g32770.1	LOB domain-containing protein 41
HanSK09G26190	LOC118482133	19	21	12	0	8	0	Down	-2.63045	0.0482271	0.218967	AT1G66940.3	Ser/Thr protein kinase, putative, expressed	LOC_Os01g49560.1	Protein kinase superfamily protein
HanSK09G26420	LOC110878980	537	570	472	694	575	681	Up	0.401542	0.0441892	0.207842	AT1G54140.1	transcription initiation factor IID, putative, expressed	LOC_Os03g29470.1	TATA binding protein associated factor 21kDa subunit
HanSK09G26730		84	61	136	236	174	164	Up	1.11231	0.00318676	0.0363731	AT2G29540.2	RNA polymerase subunit, putative, expressed	LOC_Os12g09280.1	RNApolymerase 14 kDa subunit
HanSK09G26820		366	655	563	398	356	209	Down	-0.635006	0.0424151	0.203175	ATCG01100.1	NADPH-dependent oxidoreductase, putative, expressed	LOC_Os10g21396.1	NADH dehydrogenase family protein
HanSK09G27530	LOC110926673	210	192	202	671	513	571	Up	1.63374	2.3324e-13	8.85824e-11	AT1G76410.1	RING-H2 finger protein, putative, expressed	LOC_Os02g46100.1	RING/U-box superfamily protein
HanSK09G27610	LOC110874584	102	124	9	14	8	4	Down	-3.05812	0.000210346	0.00478588	AT3G49760.1	bZIP transcription factor domain containing protein, expressed	LOC_Os08g26880.1	basic leucine-zipper 44
HanSK09G27630	LOC110878356	235	295	319	477	493	502	Up	0.880933	0.000121489	0.00304039	AT1G08710.1	OsFBX29 - F-box domain containing protein, expressed	LOC_Os01g59910.1	F-box family protein
HanSK09G28130	LOC110893010	266	423	265	214	215	173	Down	-0.572098	0.0410285	0.199236	AT5G67350.1	PTHR33922,PTHR33922:SF2	LOC_Os03g32420.1	PTHR33922,PTHR33922:SF2
HanSK09G28270	LOC110879143	1192	1126	1079	848	883	635	Down	-0.430599	0.024513	0.144326	AT1G65430.1	expressed protein	LOC_Os04g41470.1	IBR domain-containing protein
HanSK09G28300	LOC110879140	154	123	18	30	40	26	Down	-1.50419	0.0183839	0.1197	AT2G14960.1	OsGH3.8 - Probable indole-3-acetic acid-amido synthetase, expressed	LOC_Os07g40290.1	Auxin-responsive GH3 family protein
HanSK09G28870	LOC110879790	30	26	25	135	34	125	Up	1.9677	0.000375126	0.00751579	AT3G14160.1	oxidoreductase, 2OG-Fe oxygenase family protein, putative, expressed	LOC_Os03g60190.1	2-oxoglutarate-dependent dioxygenase family protein
HanSK09G28950	LOC110904951	5038	3361	4303	6347	4461	5964	Up	0.499483	0.0224503	0.136076	AT1G64520.1	26S proteasome non-ATPase regulatory subunit 8, putative, expressed	LOC_Os07g25420.1	regulatory particle non-ATPase 12A
HanSK09G29370	LOC110874791	407	659	501	356	184	256	Down	-0.881874	0.00409812	0.043211	AT3G50330.1	bHelix-loop-helix transcription factor, putative, expressed	LOC_Os08g36740.1	basic helix-loop-helix (bHLH) DNA-binding superfamily protein
HanSK09G29530	LOC110878680	1543	1519	1172	959	968	1052	Down	-0.408959	0.0227366	0.137354	AT4G36990.1	HSF-type DNA-binding domain containing protein, expressed	LOC_Os09g28354.1	heat shock factor 4
HanSK09G29840	LOC110879060	828	853	799	365	547	400	Down	-0.830347	8.7089e-05	0.0023478	AT4G37030.1	steroid nuclear receptor, ligand-binding, putative, expressed	LOC_Os04g37670.1	AT4G37030.1
HanSK09G30260	LOC110928526	161	141	0	0	0	0	Down	-8.96972	0.0217093	0.133055	AT2G23630.1	L-ascorbate oxidase homolog precursor, putative, expressed	LOC_Os07g02810.1	SKU5 similar 17
HanSK09G30270	LOC110937831	300	429	244	217	165	189	Down	-0.669693	0.0197434	0.12525	AT5G60200.1	dof zinc finger domain containing protein, putative, expressed	LOC_Os03g55610.1	Dof-type zinc finger DNA-binding family protein
HanSK09G30920	LOC110879040	50	161	111	30	27	39	Down	-1.65906	0.00108204	0.0164742	AT4G25760.1	GDU1, putative, expressed	LOC_Os06g42660.1	glutamine dumper 4
HanSK09G30930		22	18	27	5	2	0	Down	-3.17222	0.00283381	0.0334036	AT4G25760.1	GDU1, putative, expressed	LOC_Os02g08170.1	glutamine dumper 1
HanSK09G31280	LOC110879183	5106	6558	4364	3306	3476	3012	Down	-0.616077	0.00106766	0.01632	AT3G51550.1	TKL_IRAK_CrRLK1L-1.5 - The CrRLK1L-1 subfamily has homology to the CrRLK1L homolog, expressed	LOC_Os03g21540.1	Malectin/receptor-like protein kinase family protein
HanSK09G31340	LOC110927393	109	194	201	95	96	69	Down	-0.874688	0.016371	0.1104	AT3G51550.1	TKL_IRAK_CrRLK1L-1.5 - The CrRLK1L-1 subfamily has homology to the CrRLK1L homolog, expressed	LOC_Os03g21540.1	Malectin/receptor-like protein kinase family protein
HanSK09G31400	LOC110927389	3513	3870	3837	1818	1797	1727	Down	-0.98034	6.02093e-10	1.02386e-07	AT3G51550.1	TKL_IRAK_CrRLK1L-1.5 - The CrRLK1L-1 subfamily has homology to the CrRLK1L homolog, expressed	LOC_Os03g21540.1	Malectin/receptor-like protein kinase family protein
HanSK09G31650	LOC110920654	709	686	699	443	517	481	Down	-0.44821	0.0146381	0.102224	AT3G29400.1	exo70 exocyst complex subunit domain containing protein, expressed	LOC_Os01g55799.1	exocyst subunit exo70 family protein E1
HanSK09G32140	LOC110879090	182	116	111	62	57	74	Down	-0.980292	0.00602283	0.0562874	AT3G29060.1	phosphate transporter 1, putative, expressed	LOC_Os01g02000.1	EXS (ERD1/XPR1/SYG1) family protein
HanSK09G32290	LOC110879204	1000	846	1216	406	426	385	Down	-1.24508	1.12231e-08	1.31485e-06	AT3G01180.1	starch synthase, putative, expressed	LOC_Os02g51070.1	starch synthase 2
HanSK09G32330	LOC110879210	30	42	47	16	12	17	Down	-1.315	0.0261728	0.150259	AT5G15240.1	transmembrane amino acid transporter protein, putative, expressed	LOC_Os04g38680.1	Transmembrane amino acid transporter family protein
HanSK09G32570	LOC110879229	1021	583	772	1108	926	1031	Up	0.465985	0.0469327	0.215525	AT3G28760.1	3-dehydroquinate synthase, putative, expressed	LOC_Os03g07420.1	AT3G28760.2
HanSK09G32640	LOC110879235	4684	4806	2331	2543	2547	2709	Down	-0.494318	0.0471058	0.216071	AT1G01720.1	No apical meristem protein, putative, expressed	LOC_Os01g66120.1	NAC (No Apical Meristem) domain transcriptional regulator superfamily protein
HanSK09G32810	LOC110879244	7110	7832	6041	5343	5224	4891	Down	-0.345561	0.029893	0.163791	AT5G40010.1	ATPase 3, putative, expressed	LOC_Os12g24320.1	AAA-ATPase 1
HanSK09G33030	LOC110930761	377	210	123	576	291	544	Up	1.11073	0.00396652	0.0422195	AT3G28210.1	AN1-like zinc finger domain containing protein, expressed	LOC_Os09g21710.1	zinc finger (AN1-like) family protein
HanSK09G33610	LOC110879312	1345	1092	875	1286	1397	1367	Up	0.389921	0.0424412	0.203201	AT1G22380.1	cytokinin-O-glucosyltransferase 2, putative, expressed	LOC_Os02g51930.1	UDP-Glycosyltransferase superfamily protein
HanSK09G33950	LOC110879360	903	614	577	993	788	936	Up	0.478766	0.034226	0.17808	AT2G46290.1	WD domain, G-beta repeat domain containing protein, expressed	LOC_Os08g21660.1	Transducin/WD40 repeat-like superfamily protein
HanSK09G33970	LOC110879358	45	54	0	0	2	0	Down	-5.53841	0.047327	0.216452	AT1G71380.1	endoglucanase, putative, expressed	LOC_Os04g36610.1	cellulase 3
HanSK09G34010	LOC110879356	14	28	6	0	0	0	Down	-6.33766	0.000176778	0.00414407	AT1G59590.1	expressed protein	LOC_Os03g31740.1	ZCF37
HanSK09G34300	LOC110879337	1934	1610	1533	1202	1114	1119	Down	-0.466793	0.00579006	0.0547647	AT1G49890.1	expressed protein	LOC_Os03g10820.1	Family of unknown function (DUF566)
HanSK09G34320	LOC110879334	73	79	30	182	88	93	Up	1.10658	0.0180973	0.118324	AT5G01075.1	PTHR37249	LOC_Os09g34340.1	LOC_Os09g34340.1
HanSK09G34780	LOC110879385	307	1214	500	294	240	257	Down	-1.2612	0.00188394	0.0249643	--	--	--	--
HanSK09G34840	LOC110879394	18	6	0	0	0	0	Down	-5.30829	0.0256085	0.148254	AT4G06536.1	expressed protein	LOC_Os02g40110.1	SPla/RYanodine receptor (SPRY) domain-containing protein
HanSK09G35190	LOC110879430	684	697	839	1113	1112	1063	Up	0.654162	0.00061652	0.0108601	AT5G42900.2	expressed protein	LOC_Os03g08580.3	cold regulated gene 27
HanSK09G35280	LOC110879438	4638	6984	5248	3540	4293	3423	Down	-0.495596	0.0148688	0.103366	AT1G65660.1	pre-mRNA-splicing factor SLU7, putative, expressed	LOC_Os08g03390.1	Pre-mRNA splicing Prp18-interacting factor
HanSK09G36460	LOC110879537	187	163	225	298	268	255	Up	0.601944	0.0204486	0.128472	AT1G75180.3	expressed protein	LOC_Os03g56420.1	Erythronate-4-phosphate dehydrogenase family protein
HanSK09G36680	LOC110879549	43	46	51	91	85	78	Up	0.94863	0.0123318	0.0909709	AT1G47250.1	peptidase, T1 family, putative, expressed	LOC_Os02g04100.1	proteasome alpha subunit F1
HanSK09G36700	LOC110879547	8965	5551	9997	13792	8394	11443	Up	0.548855	0.0388465	0.192594	AT1G75350.1	50S ribosomal protein L31, putative, expressed	LOC_Os01g44210.1	Ribosomal protein L31
HanSK09G36790	LOC110879594	546	527	298	222	180	225	Down	-1.02273	0.000257466	0.00554451	AT1G75390.1	CPuORF1 - conserved peptide uORF-containing transcript, expressed	LOC_Os08g26880.1	basic leucine-zipper 44
HanSK09G37380	LOC110879621	1227	1148	1048	1464	1418	1597	Up	0.484218	0.00368091	0.0401706	AT3G62870.1	ribosomal protein L7Ae, putative, expressed	LOC_Os09g32976.1	Ribosomal protein L7Ae/L30e/S12e/Gadd45 family protein
HanSK09G38020	LOC110879643	508	491	460	217	381	231	Down	-0.728687	0.00496267	0.0492802	AT1G74310.1	heat shock protein 101, putative, expressed	LOC_Os05g44340.1	heat shock protein 101
HanSK09G38400	LOC110876799	420	300	330	544	499	539	Up	0.688607	0.00144569	0.0206465	AT3G29000.1	EF hand family protein, putative	LOC_Os11g38780.1	Calcium-binding EF-hand family protein
HanSK09G38540	LOC110876802	318	275	346	565	408	349	Up	0.584089	0.024936	0.145848	AT1G18810.1	PTHR33781,PTHR33781:SF3	LOC_Os01g15990.1	PTHR33781,PTHR33781:SF1
HanSK09G38590	LOC110879696	433	444	435	566	619	523	Up	0.470906	0.013085	0.0946684	AT1G74520.1	HVA22, putative, expressed	LOC_Os06g12220.1	HVA22 homologue A
HanSK09G38660	LOC110879722	239	207	61	525	279	261	Up	1.18747	0.0067711	0.0609911	AT5G62550.1	expressed protein	LOC_Os06g38960.2	AT5G62550.1
HanSK09G38870	LOC110879733	5558	5469	6524	3449	3932	3561	Down	-0.594752	0.000471396	0.00892707	AT1G74740.1	CAMK_CAMK_like.1 - CAMK includes calcium/calmodulin depedent protein kinases, expressed	LOC_Os01g61590.1	calcium-dependent protein kinase 13
HanSK09G39070	LOC110879748	1222	1164	969	823	713	685	Down	-0.498011	0.00688431	0.0615917	AT5G62620.1	galactosyltransferase family protein, putative, expressed	LOC_Os03g58920.2	Galactosyltransferase family protein
HanSK09G39710	LOC110879813	35	39	11	53	69	60	Up	1.20417	0.0265372	0.151646	AT5G14740.2	carbonic anhydrase, chloroplast precursor, putative, expressed	LOC_Os01g45274.4	carbonic anhydrase 2
HanSK09G39870	LOC110879797	343	308	388	540	417	524	Up	0.603583	0.00964906	0.0775538	AT5G63010.1	WD domain, G-beta repeat domain containing protein, expressed	LOC_Os04g42880.1	Transducin/WD40 repeat-like superfamily protein
HanSK09G40290	LOC110879860	4462	3811	4433	2681	2985	2637	Down	-0.523726	0.00114406	0.0172512	AT2G31880.1	protein kinase domain containing protein, expressed	LOC_Os06g18000.1	Leucine-rich repeat protein kinase family protein
HanSK09G40470	LOC110879876	1729	1687	1170	2097	2035	1940	Up	0.504472	0.00747602	0.064992	AT4G24820.2	26S proteasome non-ATPase regulatory subunit 6, putative, expressed	LOC_Os04g40850.1	26S proteasome, regulatory subunit Rpn7;Proteasome component (PCI) domain
HanSK09G40590	LOC110876885	150	149	95	73	68	61	Down	-0.863892	0.01197	0.0890433	AT1G33710.1	retrotransposon protein, putative, unclassified	LOC_Os08g24190.1	F-box/RNI-like superfamily protein
HanSK09G40760	LOC110879900	4874	2831	3673	5983	4588	5411	Up	0.589926	0.00846947	0.0707549	AT1G30230.1	elongation factor protein, putative, expressed	LOC_Os07g42300.1	Translation elongation factor EF1B/ribosomal protein S6 family protein
HanSK09G40980	LOC110879925	2466	2486	2531	1663	1888	1657	Down	-0.433082	0.00558808	0.0533656	AT5G50640.1	CBS domain-containing protein, putative, expressed	LOC_Os01g69900.1	CBS / octicosapeptide/Phox/Bemp1 (PB1) domains-containing protein
HanSK09G41020	LOC110879930	35	26	12	4	6	6	Down	-2.0816	0.013304	0.0956523	AT3G08900.1	alpha-1,4-glucan-protein synthase, putative, expressed	LOC_Os03g40270.1	reversibly glycosylated polypeptide 2
HanSK09G41240	LOC110879963	18	13	34	35	83	56	Up	1.49138	0.0111277	0.0848301	AT5G23660.1	nodulin MtN3 family protein, putative, expressed	LOC_Os11g31190.1	homolog of Medicago truncatula MTN3
HanSK09G41880	LOC110880022	3887	3579	3823	2245	2813	2319	Down	-0.524511	0.00129661	0.0190124	AT5G07350.2	TUDOR protein with multiple SNc domains, putative, expressed	LOC_Os02g32350.2	TUDOR-SN protein 1
HanSK09G41920	LOC110880017	1081	1059	560	2056	1324	1811	Up	1.05199	0.000106453	0.00272722	AT1G16880.1	uridylyltransferase-related, putative, expressed	LOC_Os08g14440.2	uridylyltransferase-related
HanSK09G41970	LOC110880014	486	439	434	309	291	350	Down	-0.420724	0.0455322	0.211938	AT1G79650.1	RAD23 DNA repair protein, putative, expressed	LOC_Os02g08300.2	Rad23 UV excision repair protein family
HanSK09G42000	LOC110880008	6	14	3	38	6	34	Up	1.87843	0.0438536	0.207052	AT1G16070.1	tubby, putative, expressed	LOC_Os02g08310.1	tubby like protein 8
HanSK09G42060		38	28	13	47	56	79	Up	1.31458	0.0142556	0.100405	AT5G63380.1	AMP-binding domain containing protein, expressed	LOC_Os01g67530.1	AMP-dependent synthetase and ligase family protein
HanSK09G42290	LOC110868781	4711	3675	4318	2780	2136	2727	Down	-0.636594	0.000982549	0.0153032	AT1G15950.1	cinnamoyl-CoA reductase, putative, expressed	LOC_Os08g34280.1	cinnamoyl coa reductase 1
HanSK09G42310	LOC110880034	696	569	911	1076	775	1100	Up	0.529114	0.0392842	0.193769	AT2G32060.3	ribosomal protein L7Ae, putative, expressed	LOC_Os07g05580.1	Ribosomal protein L7Ae/L30e/S12e/Gadd45 family protein
HanSK09G42340	LOC110880037	338	367	448	529	498	530	Up	0.520806	0.0196379	0.124804	AT1G80750.1	60S ribosomal protein L7, putative, expressed	LOC_Os08g42920.1	Ribosomal protein L30/L7 family protein
HanSK09G42560	LOC110880057	172	223	86	72	63	51	Down	-1.26733	0.00174523	0.0235776	AT3G02645.1	plant protein of unknown function domain containing protein, expressed	LOC_Os03g39520.1	Plant protein of unknown function (DUF247)
HanSK09G42840		366	364	240	532	537	434	Up	0.73005	0.00189216	0.0250076	AT4G34150.1	retrotransposon protein, putative, unclassified, expressed	LOC_Os06g43190.1	Calcium-dependent lipid-binding (CaLB domain) family protein
HanSK09G42860	LOC110864712	115	72	2	4	0	1	Down	-5.10236	2.3071e-05	0.000819485	AT3G15850.1	GO:0006629	LOC_Os11g46900.1	wall associated kinase 5
HanSK09G42980	LOC110880080	65	75	26	2	4	1	Down	-4.46708	1.24836e-07	1.04466e-05	AT1G80160.1	glyoxalase family protein, putative, expressed	LOC_Os05g07940.1	Lactoylglutathione lyase / glyoxalase I family protein
HanSK09G43110	LOC110880069	237	390	464	906	694	977	Up	1.32466	5.53131e-06	0.000256946	AT1G52720.1	expressed protein	LOC_Os01g07970.1	AT1G52720.1
HanSK09G43460	LOC110880125	415	553	842	1204	1200	1246	Up	1.09027	7.37455e-05	0.00208228	AT1G80440.1	OsFBK4 - F-box domain and kelch repeat containing protein, expressed	LOC_Os06g39370.1	Galactose oxidase/kelch repeat superfamily protein
HanSK09G43630	LOC110880107	172	309	500	155	69	100	Down	-1.51979	0.000430231	0.00834411	AT1G79900.1	mitochondrial carrier protein, putative, expressed	LOC_Os01g12520.1	Mitochondrial substrate carrier family protein
HanSK09G43670	LOC110880104	646	652	653	1324	901	1154	Up	0.888086	2.99023e-05	0.00100141	AT1G45688.1	expressed protein	LOC_Os06g06780.1	AT1G45688.1
HanSK09G43690	LOC118479244	494	569	431	409	220	299	Down	-0.586683	0.0341508	0.177888	AT1G52800.1	oxidoreductase, 2OG-FeII oxygenase domain containing protein, putative, expressed	LOC_Os08g32170.1	2-oxoglutarate (2OG) and Fe(II)-dependent oxygenase superfamily protein
HanSK09G43740	LOC110880134	175	86	141	234	192	204	Up	0.744699	0.0218276	0.133425	AT1G15220.2	cytochrome c-type biogenesis protein ccmH precursor, putative, expressed	LOC_Os02g17520.1	cytochrome c biogenesis protein family
HanSK09G44010	LOC110875124	74	84	48	27	20	27	Down	-1.37403	0.00403905	0.0428147	AT1G52140.1	expressed protein	LOC_Os01g10180.1	AT1G52140.1
HanSK09G44090	LOC110880160	7837	6644	8258	4563	6438	4906	Down	-0.429469	0.0241959	0.143157	AT1G59870.1	pleiotropic drug resistance protein, putative, expressed	LOC_Os06g36090.1	pleiotropic drug resistance 1
HanSK09G44130	LOC110880158	261	233	117	58	71	62	Down	-1.57332	1.48105e-05	0.000567478	AT3G16340.1	pleiotropic drug resistance protein, putative, expressed	LOC_Os01g42410.1	pleiotropic drug resistance 12
HanSK09G44220	LOC110880146	216	205	220	259	260	329	Up	0.497317	0.0425785	0.203504	AT3G21360.1	expressed protein	LOC_Os01g09430.1	2-oxoglutarate (2OG) and Fe(II)-dependent oxygenase superfamily protein
HanSK09G44400	LOC110880195	5328	3801	1972	6541	5006	5346	Up	0.718055	0.0126909	0.0927491	AT4G25150.1	HAD superfamily phosphatase, putative, expressed	LOC_Os06g04790.1	HAD superfamily, subfamily IIIB acid phosphatase
HanSK09G45050	LOC110880232	5101	4607	5212	6639	5354	6327	Up	0.389864	0.0255814	0.148218	AT5G08290.1	mitosis protein dim1, putative, expressed	LOC_Os10g34520.1	mRNA splicing factor, thioredoxin-like U5 snRNP
HanSK09G45170	LOC110880242	149	218	259	343	344	314	Up	0.7592	0.00717615	0.0631242	AT1G72820.1	mitochondrial carrier protein, putative, expressed	LOC_Os03g07890.1	Mitochondrial substrate carrier family protein
HanSK09G45520	LOC110880283	502	351	1155	1465	1035	1417	Up	1.03873	0.00586536	0.0552502	AT3G44010.1	40S ribosomal protein S29, putative, expressed	LOC_Os11g41610.1	Ribosomal protein S14p/S29e family protein
HanSK09G45810	LOC110880308	534	515	278	243	223	270	Down	-0.744401	0.00821676	0.0692295	AT3G14310.1	pectinesterase, putative, expressed	LOC_Os01g21034.1	pectin methylesterase 3
HanSK09G45820	LOC110880309	1833	2008	1272	781	837	948	Down	-0.894435	2.27013e-05	0.000808011	AT3G14310.1	pectinesterase, putative, expressed	LOC_Os07g47830.1	pectin methylesterase 3
HanSK10G00080	LOC110883758	2512	1961	2638	1432	1821	1620	Down	-0.45735	0.0189109	0.122005	AT5G49630.1	amino acid transporter, putative, expressed	LOC_Os07g04180.1	amino acid permease 6
HanSK10G00160	LOC110883762	1403	1630	1066	1089	955	826	Down	-0.416729	0.0490032	0.221212	AT1G27600.2	glycosyltransferase family 43 protein, putative, expressed	LOC_Os10g13810.1	Nucleotide-diphospho-sugar transferases superfamily protein
HanSK10G00510	LOC110887064	1443	2056	1379	493	644	568	Down	-1.42472	7.32063e-11	1.51502e-08	--	--	--	--
HanSK10G00620		10	4	3	0	0	0	Down	-4.8315	0.0303778	0.165467	AT1G35210.1	expressed protein	LOC_Os06g11510.1	AT1G35210.1
HanSK10G01000	LOC118483341	499	575	490	311	361	316	Down	-0.571483	0.00492199	0.0491148	AT1G34750.1	protein phosphatase 2C, putative, expressed	LOC_Os04g37904.1	Protein phosphatase 2C family protein
HanSK10G01380	LOC110883825	746	1013	910	615	409	530	Down	-0.687229	0.00424045	0.0441162	AT1G71695.1	peroxidase precursor, putative, expressed	LOC_Os01g73220.1	Peroxidase superfamily protein
HanSK10G01460	LOC110883834	4525	3457	3963	5108	4673	4443	Up	0.346174	0.0421828	0.202511	AT4G09730.1	DEAD-box ATP-dependent RNA helicase, putative, expressed	LOC_Os01g08930.1	RH39
HanSK10G02580		0	0	1	2	11	7	Up	4.29947	0.0293997	0.161856	AT1G04760.1	vesicle-associated membrane protein, putative, expressed	LOC_Os07g09600.1	vesicle-associated membrane protein 726
HanSK10G02700		2373	2937	1809	1635	1536	1614	Down	-0.474428	0.0195715	0.124504	AT2G20180.1	phytochrome-interacting factor 4, putative, expressed	LOC_Os03g56950.7	phytochrome interacting factor 3-like 5
HanSK10G02990		33	61	81	17	23	14	Down	-1.62385	0.00457499	0.0465595	AT2G34930.1	leucine rich repeat protein, putative, expressed	LOC_Os01g41770.1	disease resistance family protein / LRR family protein
HanSK10G03310	LOC110883948	183	163	111	89	66	29	Down	-1.21389	0.00504626	0.0497302	AT2G20370.1	xyloglucan galactosyltransferase KATAMARI1, putative, expressed	LOC_Os03g05110.1	Exostosin family protein
HanSK10G03370	LOC110883970	644	707	481	663	904	815	Up	0.474309	0.0287199	0.159477	AT5G43960.1	nuclear transport factor 2, putative, expressed	LOC_Os04g43150.2	Nuclear transport factor 2 (NTF2) family protein with RNA binding (RRM-RBD-RNP motifs) domain
HanSK10G03460		4820	3949	8408	10122	7870	9389	Up	0.753418	0.00754059	0.0653534	AT3G04400.1	ribosomal protein, putative, expressed	LOC_Os02g56960.1	Ribosomal protein L14p/L23e family protein
HanSK10G03860	LOC110884002	163	161	17	32	28	22	Down	-1.93773	0.00330847	0.0372699	AT2G31180.1	MYB family transcription factor, putative, expressed	LOC_Os04g43680.1	myb domain protein 15
HanSK10G04480	LOC110884092	233	182	262	355	370	297	Up	0.681197	0.00712666	0.062897	AT1G61350.1	armadillo/beta-catenin repeat family protein, putative, expressed	LOC_Os07g37350.1	ARM repeat superfamily protein
HanSK10G04720	LOC110884074	213	209	48	54	71	78	Down	-1.09736	0.0272794	0.154078	AT3G63380.1	calcium-transporting ATPase, plasma membrane-type, putative, expressed	LOC_Os10g28240.1	ATPase E1-E2 type family protein / haloacid dehalogenase-like hydrolase family protein
HanSK10G04860	LOC110884070	938	733	579	411	595	484	Down	-0.497007	0.0338018	0.17667	AT3G51895.1	sulfate transporter, putative, expressed	LOC_Os03g06520.1	sulfate transporter 3;1
HanSK10G05260	LOC110884114	7487	6067	6181	10244	8102	9189	Up	0.578345	0.000931284	0.0147387	AT3G63190.1	ribosome recycling factor, putative, expressed	LOC_Os07g38300.1	ribosome recycling factor, chloroplast precursor
HanSK10G05460	LOC110884135	374	413	155	66	52	6	Down	-2.82492	1.11374e-06	6.83697e-05	AT1G03220.1	basic 7S globulin precursor, putative, expressed	LOC_Os05g33400.1	Eukaryotic aspartyl protease family protein
HanSK10G05780	LOC110884159	2782	2894	3193	2378	2026	2142	Down	-0.347654	0.0477778	0.217671	AT3G63010.1	gibberellin receptor GID1L2, putative, expressed	LOC_Os05g33730.1	alpha/beta-Hydrolases superfamily protein
HanSK10G06140	LOC110884203	1958	1906	1645	2504	2245	2168	Up	0.424258	0.00897127	0.0735776	AT3G62980.1	OsFBL16 - F-box domain and LRR containing protein, expressed	LOC_Os04g32460.2	auxin signaling F-box 2
HanSK10G06600	LOC110884260	21007	23206	19451	15203	10577	12956	Down	-0.619354	0.00117265	0.0175522	AT3G05500.1	stress-related protein, putative, expressed	LOC_Os07g47510.1	Rubber elongation factor protein (REF)
HanSK10G06990	LOC110884296	1734	1149	1025	684	793	559	Down	-0.842161	0.000331859	0.006827	AT4G17830.1	hydrolase, putative, expressed	LOC_Os02g46520.1	Peptidase M20/M25/M40 family protein
HanSK10G07430	LOC110884343	1743	1700	1251	1067	930	1072	Down	-0.512555	0.00760532	0.0657118	AT3G62660.1	glycosyl transferase 8 domain containing protein, putative, expressed	LOC_Os03g18890.1	galacturonosyltransferase-like 7
HanSK10G07600		1373	1238	689	600	706	610	Down	-0.68148	0.00658531	0.0597832	AT3G62150.1	MDR-like ABC transporter, putative, expressed	LOC_Os01g18670.1	P-glycoprotein 21
HanSK10G07690	LOC110884409	1136	1220	1156	795	846	900	Down	-0.374691	0.0293946	0.161856	AT1G18040.1	cyclin-dependent kinase D-1, putative, expressed	LOC_Os05g32600.1	cyclin-dependent kinase D1;3
HanSK10G07870	LOC110884438	40	49	27	9	15	7	Down	-1.81133	0.00557973	0.0533256	AT4G20780.1	OsCML32 - Calmodulin-related calcium sensor protein, expressed	LOC_Os03g21380.1	calmodulin like 42
HanSK10G07970	LOC110884389	611	717	637	303	466	381	Down	-0.684915	0.00235045	0.0291579	AT5G01970.1	expressed protein	LOC_Os05g25070.1	AT5G01970.1
HanSK10G08060	LOC110884406	119	81	102	141	125	194	Up	0.705423	0.03474	0.179809	AT1G30910.1	MOSC domain-containing protein, mitochondrial precursor, putative, expressed	LOC_Os09g38772.1	Molybdenum cofactor sulfurase family protein
HanSK10G08380	LOC110881115	108	79	0	0	0	0	Down	-8.27623	0.0342052	0.178057	AT3G56400.1	WRKY45, expressed	LOC_Os05g25770.1	WRKY DNA-binding protein 70
HanSK10G08500	LOC110884504	0	2	0	143	388	222	Up	8.64036	5.40227e-15	2.82891e-12	AT2G30290.2	vacuolar-sorting receptor precursor, putative, expressed	LOC_Os11g02464.1	vacuolar sorting receptor homolog 1
HanSK10G08670	LOC110884572	185	226	283	107	141	87	Down	-0.971786	0.00235813	0.0292427	AT2G38400.1	aminotransferase, putative, expressed	LOC_Os05g39770.1	PYRIMIDINE 4
HanSK10G09560	LOC110884809	3	15	18	2	2	2	Down	-2.51439	0.0443064	0.208194	AT4G13810.2	verticillium wilt disease resistance protein precursor, putative, expressed	LOC_Os12g11860.1	receptor like protein 6
HanSK10G10080	LOC110885011	174	204	236	281	302	302	Up	0.613874	0.0144808	0.101536	AT2G40110.1	yippee zinc-binding protein, putative, expressed	LOC_Os03g49150.1	Yippee family putative zinc-binding protein
HanSK10G11760	LOC110881239	18	32	76	154	62	59	Up	1.1968	0.0485064	0.219888	AT2G34930.1	leucine rich repeat protein, putative, expressed	LOC_Os06g04830.1	disease resistance family protein / LRR family protein
HanSK10G11890	LOC110884995	172	225	231	286	421	348	Up	0.832282	0.00162314	0.0223584	AT1G54570.1	expressed protein	LOC_Os01g26039.1	Esterase/lipase/thioesterase family protein
HanSK10G12320	LOC110885175	82	34	66	140	85	88	Up	0.879892	0.0456378	0.212153	AT2G42200.1	OsSPL17 - SBP-box gene family member, expressed	LOC_Os09g31438.1	squamosa promoter binding protein-like 9
HanSK10G12340	LOC110885178	6269	5544	8970	10283	12349	10691	Up	0.762164	0.000620615	0.01091	AT2G42220.1	rhodanese-like, putative, expressed	LOC_Os09g10750.1	Rhodanese/Cell cycle control phosphatase superfamily protein
HanSK10G12410	LOC110885377	31	13	4	1	0	0	Down	-5.35786	0.00144689	0.0206466	AT5G06839.3	transcription factor, putative, expressed	LOC_Os09g31390.1	bZIP transcription factor family protein
HanSK10G12980		75	75	68	14	43	22	Down	-1.38062	0.00707575	0.0626396	--	--	--	--
HanSK10G13040	LOC110885520	14	6	0	0	0	0	Down	-5.04755	0.0425839	0.203504	AT3G57540.1	remorin, putative, expressed	LOC_Os03g59360.1	Remorin family protein
HanSK10G13160	LOC110884595	1021	1033	2027	2723	1680	2310	Up	0.799114	0.0096392	0.0774927	AT1G01170.2	ATOZI1, putative, expressed	LOC_Os06g02470.1	Protein of unknown function (DUF1138)
HanSK10G13180	LOC110884594	129	71	0	2	0	0	Down	-6.50001	0.0284596	0.158465	AT2G41810.1	expressed protein	LOC_Os03g59300.1	Protein of unknown function, DUF642
HanSK10G14650		150	134	130	180	222	188	Up	0.603366	0.020846	0.129925	AT2G41460.1	apurinic endonuclease-redox protein, putative, expressed	LOC_Os01g58680.1	apurinic endonuclease-redox protein
HanSK10G16680	LOC110885318	84	133	29	13	10	14	Down	-2.62215	2.6704e-05	0.000918326	AT2G31180.1	MYB family transcription factor, putative, expressed	LOC_Os04g43680.1	myb domain protein 15
HanSK10G16710	LOC110885156	2501	2704	2584	1803	1846	1883	Down	-0.401915	0.00977279	0.0781303	AT4G38360.2	transmembrane protein, putative, expressed	LOC_Os06g51100.1	Protein of unknown function (DUF300)
HanSK10G18400	LOC110885449	2930	4905	3583	1620	3248	2328	Down	-0.582655	0.0319466	0.170143	AT3G49601.1	expressed protein	LOC_Os04g51960.1	AT3G49601.1
HanSK10G19000	LOC110885240	11026	11376	10861	7229	6781	6940	Down	-0.573941	7.55854e-05	0.0021221	AT5G26340.1	transporter family protein, putative, expressed	LOC_Os03g11900.1	Major facilitator superfamily protein
HanSK10G19200	LOC110885051	1907	2029	1952	1253	1548	1477	Down	-0.370479	0.0280544	0.156764	AT1G05620.1	inosine-uridine preferring nucleoside hydrolase family protein, putative, expressed	LOC_Os03g31170.1	uridine-ribohydrolase 2
HanSK10G19510	LOC110885451	24	15	0	0	0	0	Down	-6.01444	0.00405069	0.0428634	AT5G59700.1	TKL_IRAK_CrRLK1L-1.14 - The CrRLK1L-1 subfamily has homology to the CrRLK1L homolog, expressed	LOC_Os01g56330.1	Malectin/receptor-like protein kinase family protein
HanSK10G20550	LOC110885487	1971	2055	1825	2455	2486	2261	Up	0.392695	0.00988332	0.0786789	AT3G11730.1	ras-related protein, putative, expressed	LOC_Os01g37800.1	RAS 5
HanSK10G20620	LOC110885084	291	406	407	166	280	198	Down	-0.69657	0.014718	0.102596	AT4G23810.1	WRKY15, expressed	LOC_Os05g49620.1	WRKY family transcription factor
HanSK10G20820	LOC110885368	4574	6899	6613	2739	3552	2801	Down	-0.909588	2.80491e-05	0.000955077	AT1G22930.1	T-complex protein 11, putative, expressed	LOC_Os04g35840.1	T-complex protein 11
HanSK10G21950	LOC110885197	1423	1248	1057	2271	1468	1807	Up	0.674694	0.00197444	0.0258186	AT5G10160.1	FabA-like domain containing protein, expressed	LOC_Os05g36000.1	Thioesterase superfamily protein
HanSK10G21980	LOC110885198	541	340	696	731	727	853	Up	0.637379	0.0225517	0.136479	AT5G64120.1	peroxidase precursor, putative, expressed	LOC_Os01g07770.1	Peroxidase superfamily protein
HanSK10G22010	LOC110885218	24	18	0	2	0	0	Down	-4.25708	0.0240148	0.142583	AT2G41480.1	peroxidase precursor, putative, expressed	LOC_Os01g07770.1	Peroxidase superfamily protein
HanSK10G22020	LOC110885219	58	85	6	2	0	0	Down	-6.09884	9.3035e-06	0.000390691	AT2G41480.1	peroxidase precursor, putative, expressed	LOC_Os01g07770.1	Peroxidase superfamily protein
HanSK10G22730	LOC110884771	700	832	543	375	327	344	Down	-0.889716	6.99631e-05	0.002	AT4G33565.1	RING-H2 finger protein ATL5G, putative, expressed	LOC_Os04g37740.1	RING/U-box superfamily protein
HanSK10G23420	LOC110884697	4392	3325	5117	6336	6972	6155	Up	0.686748	0.00074694	0.0125498	AT1G78380.1	glutathione S-transferase, putative, expressed	LOC_Os09g20220.1	glutathione S-transferase TAU 25
HanSK10G24210		202	134	598	696	547	617	Up	1.06057	0.0166657	0.111582	--	--	LOC_Os02g57030.1	AT5G37360.1
HanSK10G24330	LOC110881728	25	22	0	1	2	0	Down	-3.85805	0.0199005	0.125967	AT2G23260.1	UDP-glucoronosyl and UDP-glucosyl transferase domain containing protein, expressed	LOC_Os05g47950.1	UDP-Glycosyltransferase superfamily protein
HanSK10G24650	LOC110885635	3826	4370	2460	3114	1832	1869	Down	-0.540887	0.0436805	0.206602	AT3G19320.1	uncharacterized protein At4g06744 precursor, putative, expressed	LOC_Os04g42620.1	Leucine-rich repeat (LRR) family protein
HanSK10G24940	LOC110885666	908	600	434	393	362	464	Down	-0.563403	0.0406834	0.198176	AT1G49780.1	U-box domain-containing protein, putative, expressed	LOC_Os02g34410.1	plant U-box 25
HanSK10G25250	LOC110885642	245	192	305	437	398	346	Up	0.756584	0.00413311	0.043365	AT3G05000.1	transport protein particle component, Bet3, domain containing protein, expressed	LOC_Os09g06970.1	Transport protein particle (TRAPP) component
HanSK10G25420	LOC110885754	143	135	82	173	251	178	Up	0.838811	0.00794278	0.0677472	AT2G03500.1	MYB family transcription factor, putative, expressed	LOC_Os12g39640.1	Homeodomain-like superfamily protein
HanSK10G25960	LOC110885838	223	198	253	315	459	391	Up	0.875511	0.000463998	0.00884197	AT3G15660.2	OsGrx_S15.1 - glutaredoxin subgroup II, expressed	LOC_Os01g34620.1	glutaredoxin 4
HanSK10G25980	LOC110882618	197	412	398	254	139	184	Down	-0.716913	0.046503	0.214484	AT3G15670.1	late embryogenesis abundant protein, group 3, putative, expressed	LOC_Os01g50910.1	Late embryogenesis abundant protein (LEA) family protein
HanSK10G26510	LOC110885731	1384	1540	1742	1040	1122	1085	Down	-0.436179	0.0190345	0.122573	AT4G32250.3	protein kinase domain containing protein, expressed	LOC_Os06g43270.1	Protein kinase superfamily protein
HanSK10G26750		15	7	0	0	0	0	Down	-5.18581	0.032113	0.170721	AT3G09510.1	expressed protein	LOC_Os06g46610.1	RNA-directed DNA polymerase (reverse transcriptase)-related family protein
HanSK10G27350	LOC110885875	1806	1968	1710	2871	2209	2500	Up	0.56279	0.00186719	0.0248009	AT3G15000.1	DAG protein, chloroplast precursor, putative, expressed	LOC_Os09g33480.1	cobalt ion binding
HanSK10G28640		97	117	0	0	0	0	Down	-8.47642	0.0300848	0.164408	AT5G35735.1	membrane protein, putative, expressed	LOC_Os03g09900.1	Auxin-responsive family protein
HanSK10G29230	LOC110886045	1241	1152	808	1717	1149	1455	Up	0.537083	0.0197681	0.125382	AT2G16430.2	purple acid phosphatase precursor, putative, expressed	LOC_Os01g56880.1	purple acid phosphatase 10
HanSK10G29470	LOC110882871	31	38	28	95	66	120	Up	1.63504	0.000167357	0.00395354	AT4G39235.1	expressed protein	LOC_Os03g51459.1	AT3G05570.1
HanSK10G29980	LOC110886094	3196	4051	3245	4591	4155	4659	Up	0.447562	0.0110822	0.0845311	AT2G24060.1	translation initiation factor IF-3, putative, expressed	LOC_Os02g55120.1	Translation initiation factor 3 protein
HanSK10G30260	LOC110886010	44	16	27	185	293	205	Up	3.06671	1.64855e-14	7.80488e-12	AT4G30420.1	nodulin, putative, expressed	LOC_Os09g25810.2	nodulin MtN21 /EamA-like transporter family protein
HanSK10G30280	LOC110886008	80	90	57	214	124	158	Up	1.23025	0.000512485	0.00950084	AT4G30410.2	expressed protein	LOC_Os06g44320.1	AT5G57780.1
HanSK10G30370		0	0	2	32	23	24	Up	5.38334	4.12981e-05	0.00130456	AT5G67320.1	F-box-like/WD repeat-containing protein TBL1XR1-A, putative, expressed	LOC_Os07g22220.1	WD-40 repeat family protein
HanSK10G30530	LOC110886136	3656	3167	3695	2685	2478	2244	Down	-0.414905	0.0144772	0.101536	AT5G57460.1	expressed protein	LOC_Os08g14620.1	AT5G57460.1
HanSK10G31020	LOC110886162	901	902	732	568	560	602	Down	-0.454317	0.0132588	0.0954212	AT5G57240.2	oxysterol-binding protein, putative, expressed	LOC_Os08g40590.2	OSBP(oxysterol binding protein)-related protein 4B
HanSK10G31530	LOC110886210	9973	10837	9501	5967	4317	4829	Down	-0.908122	8.15544e-07	5.22931e-05	AT3G13050.1	transporter family protein, putative, expressed	LOC_Os09g38690.1	Major facilitator superfamily protein
[truncated: 1,087 more rows]

## Sheet: S10
Table S10. The primer sequences used in this study.
Name	Sequence	Note
GFP-HaCBF4-F	GGAGAGGACACGCTCGAGATGGCTAACCGTCGAAGC
[truncated: 44 more rows]
